# Supplementary material for: Genotype‐dependent contribution of CBF transcription factors to long‐term acclimation to high light and cool temperature
Source: Plant Cell Environ. 2021 Dec 6;45(2):392–411. doi: 10.1111/pce.14231 (PMC9299779; doi:10.1111/pce.14231)
Supplement: Supplementary file 3 — Supporting information. [file PCE-45-392-s002.csv]

Table S1. The 1415 genes up-regulated in HLC-grown SW plants (minimum fold change of 2 and adjusted P-value of < 0.01).
GeneID	Short_description	Long_description	Molecular function	Base mean	log2(FC)	StdErr	Wald-Stats	P-value	P-adj
AT2G42540	COR15A (COLD-REGULATED 15A)	A cold-regulated gene whose product is targeted to the chloroplast and constitutive expression increases freezing tolerance in protoplasts in vitro and chloroplasts in vivo. NMR and x-ray diffraction studies suggest that COR15a alters the intrinsic curvature of the inner membrane of chloroplast envelope.	FUNCTIONS IN: molecular_function unknown;	3105.831822	7.534281512	0.249507428	30.19662214	2.6232E-200	5.1974E-196
AT3G22840	ELIP1 (EARLY LIGHT-INDUCABLE PROTEIN); chlorophyll binding	Encodes an early light-inducible protein.	FUNCTIONS IN: chlorophyll binding;	2379.254645	8.646048926	0.372767722	23.19419951	5.2103E-119	5.1616E-115
AT5G52310	LTI78 (LOW-TEMPERATURE-INDUCED 78)	cold regulated gene, the 5' region of cor78 has cis-acting regulatory elements that can impart cold-regulated gene expression	FUNCTIONS IN: molecular_function unknown;	9581.608185	8.247141735	0.358994897	22.97286617	8.7074E-117	5.7507E-113
AT5G61380	TOC1 (TIMING OF CAB EXPRESSION 1); transcription regulator/ two-component response regulator	Pseudo response regulator involved in the generation of circadian rhythms. TOC1 appears to shorten the period of circumnutation speed. TOC1 contributes to the plant fitness (carbon fixation, biomass) by influencing the circadian clock period. PRR3 may increase the stability of TOC1 by preventing interactions between TOC1 and the F-box protein ZTL. Expression of TOC1 is correlated with rhythmic ch…	FUNCTIONS IN: transcription regulator activity, two-component response regulator activity;	614.8634567	4.560499128	0.203834703	22.37351667	7.129E-111	3.5311E-107
AT2G40130	heat shock protein-related	#REF!	#REF!	520.4840132	4.111025915	0.187404187	21.93668123	1.1607E-106	4.5993E-103
AT3G46970	PHS2 (ALPHA-GLUCAN PHOSPHORYLASE 2); phosphorylase/ transferase, transferring glycosyl groups	Encodes a cytosolic alpha-glucan phosphorylase. In vitro, the enzyme has a preference for branched polysaccharides, such as glycogen.	FUNCTIONS IN: phosphorylase activity, transferase activity, transferring glycosyl groups;	1592.377304	4.15433666	0.201464886	20.62064881	1.7914E-94	5.07043E-91
AT1G20440	COR47 (COLD-REGULATED 47)	Belongs to the dehydrin protein family, which contains highly conserved stretches of 7-17 residues that are repetitively scattered in their sequences, the K-, S-, Y- and lysine rich segments. Cold regulated gene, amino acid sequence homology with Group II LEA (late embryogenesis abundant) proteins. Also responds to osmotic stress, ABA, dehydration and inhibits e.coli growth while overexpressed. C…	FUNCTIONS IN: molecular_function unknown;	7107.333993	4.937478401	0.247678435	19.93503554	2.02161E-88	5.00678E-85
AT2G15970	COR413-PM1	encodes an alpha form of a protein similar to the cold acclimation protein WCOR413 in wheat. Expression is induced by short-term cold-treatment, water deprivation, and abscisic acid treatment.	FUNCTIONS IN: molecular_function unknown;	1708.592067	3.745558091	0.194017188	19.30529005	4.84824E-83	1.06731E-79
AT5G24470	APRR5 (ARABIDOPSIS PSEUDO-RESPONSE REGULATOR 5); transcription regulator/ two-component response regulator	Encodes a pseudo-response regulator whose mutation affects various circadian-associated biological events such as flowering time in the long-day photoperiod conditions, red light sensitivity of seedlings during early photomorphogenesis, and the period of free-running rhythms of certain clock-controlled genes including CCA1 and APRR1/TOC1 in constant white light.	FUNCTIONS IN: transcription regulator activity, two-component response regulator activity;	734.6290571	6.90991325	0.364378504	18.96355896	3.41252E-80	6.76123E-77
AT1G56300	DNAJ heat shock N-terminal domain-containing protein	#REF!	FUNCTIONS IN: heat shock protein binding;	304.5696312	5.381856644	0.303944314	17.70671929	3.72141E-70	6.70294E-67
AT5G15970	KIN2	Encodes a gene that can be induced by cold and abscisic acid and may be involved in cold acclimation and salt tolerance.	FUNCTIONS IN: molecular_function unknown;	2670.634389	3.512495675	0.202831345	17.31732181	3.4819E-67	5.74891E-64
AT2G42530	COR15B (COLD REGULATED 15B)	#REF!	#REF!	1171.383069	6.516289134	0.377482121	17.26251064	9.01066E-67	1.37329E-63
AT5G20830	SUS1 (SUCROSE SYNTHASE 1); UDP-glycosyltransferase/ sucrose synthase	Encodes a protein with sucrose synthase activity (SUS1).	FUNCTIONS IN: UDP-glycosyltransferase activity, sucrose synthase activity;	3395.766956	4.40338269	0.258486058	17.03528124	4.49575E-65	6.36245E-62
AT3G63160	unknown protein	#REF!	FUNCTIONS IN: molecular_function unknown;	1907.406915	3.365466786	0.205602352	16.36881461	3.19374E-60	4.2185E-57
AT5G02240	binding / catalytic/ coenzyme binding	Protein is tyrosine-phosphorylated and its phosphorylation state is modulated in response to ABA in Arabidopsis thaliana seeds.	FUNCTIONS IN: coenzyme binding, binding, catalytic activity;	1357.202703	2.486278529	0.153022938	16.24775054	2.31712E-59	2.86931E-56
AT5G57110	ACA8 (AUTOINHIBITED CA2+ -ATPASE, ISOFORM 8); calcium-transporting ATPase/ calmodulin binding / protein self-association	Arabidopsis-autoinhibited Ca2+ -ATPase, isoform 8, contains all of the characteristic motifs of Ca2+ -transporting P-type Ca2+ -ATPases and is localized to the plasma membrane.	FUNCTIONS IN: protein self-association, calmodulin binding, calcium-transporting ATPase activity;	887.3680327	3.870535887	0.240437853	16.09786413	2.64064E-58	2.90661E-55
AT2G47890	zinc finger (B-box type) family protein	#REF!	FUNCTIONS IN: transcription factor activity, zinc ion binding;	207.7936551	3.857118514	0.239809696	16.08408076	3.29913E-58	3.4403E-55
AT5G26570	ATGWD3; carbohydrate kinase/ catalytic/ phosphoglucan, water dikinase	chloroplastidic phosphoglucan, water dikinase (PWD) which is required for normal degradation of leaf starch in Arabidopsis. NMR analysis of the mutants, suggests that the gene is specifically involved in the phosphorylation of the glucosyl residues of starch at the C3 position.	FUNCTIONS IN: carbohydrate kinase activity, phosphoglucan, water dikinase activity, catalytic activity;	1507.072956	3.02037178	0.188581101	16.01630158	9.83274E-58	9.74081E-55
AT1G08570	ACHT4 (ATYPICAL CYS HIS RICH THIOREDOXIN 4); oxidoreductase, acting on sulfur group of donors, disulfide as acceptor	Encodes a member of the thioredoxin family protein. Located in the chloroplast. Shows high activity towards the chloroplast 2-Cys peroxiredoxin A, and poor activity towards the chloroplast NADP-malate dehydrogenase.	FUNCTIONS IN: oxidoreductase activity, acting on sulfur group of donors, disulfide as acceptor;	762.9497079	2.193910993	0.137662718	15.93685657	3.51601E-57	3.31727E-54
AT1G09350	AtGolS3 (Arabidopsis thaliana galactinol synthase 3); transferase, transferring glycosyl groups / transferase, transferring hexosyl groups	#REF!	FUNCTIONS IN: transferase activity, transferring hexosyl groups, transferase activity, transferring glycosyl groups;	1145.590074	8.037596359	0.515251806	15.59935602	7.35321E-55	6.62223E-52
AT1G79440	ALDH5F1; 3-chloroallyl aldehyde dehydrogenase/ NAD or NADH binding / succinate-semialdehyde dehydrogenase	Encodes a mitochondrial succinic semialdehyde dehydrogenase (SSADH). Nomenclature according to Kirch, et al (2004).	FUNCTIONS IN: 3-chloroallyl aldehyde dehydrogenase activity, NAD or NADH binding, succinate-semialdehyde dehydrogenase activity;	339.920853	3.420559465	0.222728579	15.35752382	3.15393E-53	2.7169E-50
AT3G10410	scpl49 (serine carboxypeptidase-like 49); serine-type carboxypeptidase	#REF!	FUNCTIONS IN: serine-type carboxypeptidase activity;	682.2961306	3.061303134	0.199544167	15.34148142	4.03872E-53	3.33413E-50
AT5G44565	unknown protein	#REF!	FUNCTIONS IN: molecular_function unknown;	269.3401602	3.305182528	0.219341149	15.06868431	2.60244E-51	1.98316E-48
AT2G21660	CCR2 (COLD, CIRCADIAN RHYTHM, AND RNA BINDING 2); RNA binding / double-stranded DNA binding / single-stranded DNA binding	Encodes a small glycine-rich RNA binding protein that is part of a negative-feedback loop through which AtGRP7 regulates the circadian oscillations of its own transcript. Gene expression is induced by cold. GRP7 appears to promote stomatal opening and reduce tolerance under salt and dehydration stress conditions, but, promotes stomatal closing and thereby increases stress tolerance under conditio…	FUNCTIONS IN: double-stranded DNA binding, single-stranded DNA binding, RNA binding;	2886.53215	4.931178075	0.333781556	14.77366854	2.16595E-49	1.58941E-46
AT3G52990	pyruvate kinase, putative	#REF!	FUNCTIONS IN: pyruvate kinase activity, potassium ion binding, magnesium ion binding, catalytic activity;	611.9815432	1.974530154	0.136161057	14.50143089	1.1865E-47	8.10628E-45
AT4G30650	hydrophobic protein, putative / low temperature and salt responsive protein, putative	#REF!	#REF!	361.7682264	7.038631184	0.487866273	14.42737811	3.48063E-47	2.29872E-44
AT3G04550	unknown protein	#REF!	#REF!	526.8841135	2.944850193	0.205114052	14.35713529	9.61188E-47	6.14323E-44
AT2G25730	unknown protein	#REF!	#REF!	984.1465305	2.968608074	0.207297179	14.32054256	1.62847E-46	1.00828E-43
AT4G17140	#REF!	#REF!	FUNCTIONS IN: molecular_function unknown;	2184.197445	2.64912316	0.18616839	14.22971517	5.99254E-46	3.59788E-43
AT5G67480	BT4 (BTB AND TAZ DOMAIN PROTEIN 4); protein binding / transcription regulator	BTB and TAZ domain protein. Located in cytoplasm and expressed in fruit, flower and leaves.	FUNCTIONS IN: protein binding, transcription regulator activity;	508.001091	2.580577266	0.181979657	14.18058103	1.20842E-45	7.04188E-43
AT3G50970	LTI30 (LOW TEMPERATURE-INDUCED 30)	Belongs to the dehydrin protein family, which contains highly conserved stretches of 7-17 residues that are repetitively scattered in their sequences, the K-, S-, Y- and lysine rich segments. LTI29 and LTI30 double overexpressors confer freeze tolerance. Located in membranes. mRNA upregulated by water deprivation and abscisic acid.	FUNCTIONS IN: molecular_function unknown;	1181.504747	7.097083497	0.505737527	14.03313601	9.77324E-45	5.23344E-42
AT5G40390	SIP1 (seed imbibition 1-like); galactinol-sucrose galactosyltransferase/ hydrolase, hydrolyzing O-glycosyl compounds	Encodes a protein which might be involved in the formation of verbascose. A T-DNA insertion mutant was shown to have a decreased amount of verbascose (as well as mannitol) whereas the levels of raffinose and stachyose remained unchanged.	FUNCTIONS IN: hydrolase activity, hydrolyzing O-glycosyl compounds, galactinol-sucrose galactosyltransferase activity;	519.7531886	2.943047434	0.209695308	14.03487496	9.53645E-45	5.23344E-42
AT2G47390	serine-type endopeptidase/ serine-type peptidase	#REF!	FUNCTIONS IN: serine-type peptidase activity, serine-type endopeptidase activity;	1089.195547	2.708119632	0.195507832	13.8517194	1.24203E-43	6.30983E-41
AT5G25110	CIPK25 (CBL-INTERACTING PROTEIN KINASE 25); ATP binding / kinase/ protein kinase/ protein serine/threonine kinase	member of AtCIPKs	FUNCTIONS IN: protein serine/threonine kinase activity, protein kinase activity, kinase activity, ATP binding;	1140.734845	7.693736994	0.568414762	13.53542784	9.66183E-42	4.78575E-39
AT4G09020	ISA3 (ISOAMYLASE 3); alpha-amylase/ isoamylase	Encodes an isoamylase-like protein. Mutant studies show that the gene is strongly involved in starch breakdown. A GUS-protein fusion product was shown to localize to the surface of chloroplastic structures reminiscent of starch granules. In the mutants, the chloroplastic &#945;-amylase AMY3 is upregulated.	FUNCTIONS IN: isoamylase activity, alpha-amylase activity;	517.1651611	4.862406077	0.360143125	13.50131582	1.53608E-41	7.42301E-39
AT5G57630	CIPK21 (CBL-interacting protein kinase 21); ATP binding / kinase/ protein kinase/ protein serine/threonine kinase	CBL-interacting protein kinase	FUNCTIONS IN: protein serine/threonine kinase activity, protein kinase activity, kinase activity, ATP binding;	604.0428287	3.178304955	0.23674343	13.42510307	4.30984E-41	2.03312E-38
AT4G13250	short-chain dehydrogenase/reductase (SDR) family protein	#REF!	FUNCTIONS IN: oxidoreductase activity, binding, catalytic activity;	854.2271033	2.000646484	0.150505777	13.29282185	2.54785E-40	1.14729E-37
AT2G15890	MEE14 (maternal effect embryo arrest 14)	#REF!	FUNCTIONS IN: molecular_function unknown;	2341.819349	3.311939585	0.250774008	13.20686945	8.00864E-40	3.52612E-37
AT1G04620	coenzyme F420 hydrogenase family / dehydrogenase, beta subunit family	#REF!	FUNCTIONS IN: coenzyme F420 hydrogenase activity;	281.39991	2.762630336	0.210213095	13.1420468	1.89043E-39	8.14242E-37
AT5G54960	PDC2 (pyruvate decarboxylase-2); carboxy-lyase/ catalytic/ magnesium ion binding / pyruvate decarboxylase/ thiamin pyrophosphate binding	pyruvate decarboxylase-2	FUNCTIONS IN: pyruvate decarboxylase activity, magnesium ion binding, carboxy-lyase activity, thiamin pyrophosphate binding, catalytic activity;	1152.839994	6.361083072	0.486684075	13.07025112	4.87045E-39	2.05315E-36
AT3G14690	CYP72A15; electron carrier/ heme binding / iron ion binding / monooxygenase/ oxygen binding	putative cytochrome P450	FUNCTIONS IN: electron carrier activity, monooxygenase activity, iron ion binding, oxygen binding, heme binding;	813.6517764	2.014435021	0.154361957	13.05007439	6.34854E-39	2.62049E-36
AT4G15130	catalytic/ choline-phosphate cytidylyltransferase/ nucleotidyltransferase	#REF!	FUNCTIONS IN: choline-phosphate cytidylyltransferase activity, catalytic activity, nucleotidyltransferase activity;	479.3158618	3.348097004	0.256645604	13.04560435	6.7321E-39	2.72211E-36
AT3G53460	CP29; RNA binding / poly(U) binding	Encodes a nuclear gene with a consensus RNA-binding domain that is localized to the chloroplast.	FUNCTIONS IN: RNA binding, poly(U) binding;	1528.912335	1.733359425	0.133531041	12.98094745	1.56927E-38	6.2184E-36
AT1G68050	FKF1 (FLAVIN-BINDING, KELCH REPEAT, F BOX 1); signal transducer/ two-component sensor/ ubiquitin-protein ligase	Encodes FKF1, a flavin-binding kelch repeat F box protein, is clock-controlled, regulates transition to flowering. Forms a complex with GI on the CO promoter to regulate CO expression.	FUNCTIONS IN: ubiquitin-protein ligase activity, two-component sensor activity, signal transducer activity;	269.8763522	6.074586679	0.471065143	12.89542811	4.77603E-38	1.81976E-35
AT3G05660	AtRLP33 (Receptor Like Protein 33); kinase/ protein binding	#REF!	FUNCTIONS IN: protein binding, kinase activity;	325.0855818	3.605266125	0.27997891	12.87692033	6.07101E-38	2.26953E-35
AT1G20450	ERD10 (EARLY RESPONSIVE TO DEHYDRATION 10); actin binding	Encodes a gene induced by low temperature and dehydration. Inhibits e.coli growth while overexpressed. Belongs to the dehydrin protein family, which contains highly conserved stretches of 7-17 residues that are repetitively scattered in their sequences, the K-, S-, Y- and lysine rich segments. LTI29 and LTI30 double overexpressors confer cold tolerance. Localized to membranes and cytoplasm.	FUNCTIONS IN: actin binding;	2978.409693	4.160559924	0.323625149	12.85610816	7.94786E-38	2.91613E-35
AT5G08380	AtAGAL1 (Arabidopsis thaliana ALPHA-GALACTOSIDASE 1); alpha-galactosidase/ catalytic/ hydrolase, hydrolyzing O-glycosyl compounds	#REF!	FUNCTIONS IN: alpha-galactosidase activity, hydrolase activity, hydrolyzing O-glycosyl compounds, catalytic activity;	331.5486314	2.714188672	0.212182376	12.79177245	1.82269E-37	6.56599E-35
AT1G80480	PTAC17 (PLASTID TRANSCRIPTIONALLY ACTIVE17)	#REF!	#REF!	342.8749023	2.104512433	0.164659839	12.78096985	2.09441E-37	7.41011E-35
AT1G73480	hydrolase, alpha/beta fold family protein	#REF!	FUNCTIONS IN: hydrolase activity;	1940.650758	2.558139463	0.201805153	12.67628418	8.00371E-37	2.68775E-34
AT2G27920	SCPL51 (SERINE CARBOXYPEPTIDASE-LIKE 51); serine-type carboxypeptidase	#REF!	FUNCTIONS IN: serine-type carboxypeptidase activity;	214.9397579	2.997738324	0.237635452	12.61486153	1.74865E-36	5.77432E-34
AT3G60520	unknown protein	#REF!	#REF!	313.7960677	2.341365154	0.186350497	12.56430859	3.31763E-36	1.07758E-33
AT1G13930	#REF!	Involved in response to salt stress. Knockout mutants are hypersensitive to salt stress.	FUNCTIONS IN: molecular_function unknown;	696.7627952	2.643614977	0.211480709	12.50050178	7.41816E-36	2.33295E-33
AT3G58570	DEAD box RNA helicase, putative	#REF!	FUNCTIONS IN: helicase activity, ATP-dependent helicase activity, ATP binding, nucleic acid binding;	239.1151094	3.556604651	0.287061588	12.38969197	2.97183E-35	9.20013E-33
AT3G16560	protein phosphatase 2C-related / PP2C-related	#REF!	FUNCTIONS IN: protein serine/threonine phosphatase activity, catalytic activity;	397.5616122	2.804649868	0.226431863	12.38628625	3.10073E-35	9.45151E-33
AT1G12710	AtPP2-A12 (Phloem protein 2-A12); carbohydrate binding	This gene is predicted to encode a protein with a PP2 domain. This domain in present in lectins found in squash and cucumber, suggesting that this protein could potentially have carbohydrate binding capabilities.	FUNCTIONS IN: carbohydrate binding;	288.5217014	2.96901002	0.241133371	12.3127297	7.73617E-35	2.25407E-32
AT2G31360	ADS2 (16:0Delta9 Arabidopsis desaturase 2); oxidoreductase	homologous to delta 9 acyl-lipid desaturases of cyanobacteria and acyl-CoA desaturases of yeast and mammals. expression up-regulated by cold temperature.	FUNCTIONS IN: oxidoreductase activity;	973.9157438	2.901397076	0.236166609	12.28538227	1.08531E-34	3.11641E-32
AT5G23240	DNAJ heat shock N-terminal domain-containing protein	#REF!	FUNCTIONS IN: unfolded protein binding, heat shock protein binding;	288.0696346	5.87874644	0.483192678	12.16646424	4.6896E-34	1.27281E-31
AT2G39920	acid phosphatase class B family protein	#REF!	FUNCTIONS IN: acid phosphatase activity;	223.4222759	4.641941999	0.382751584	12.12781918	7.52262E-34	1.98727E-31
AT5G60100	APRR3 (ARABIDOPSIS PSEUDO-RESPONSE REGULATOR 3); transcription regulator/ two-component response regulator	Encodes pseudo-response regulator 3 (APRR3/PRR3). PRR3 transcript levels vary in a circadian pattern with peak expression at dusk under long and short day conditions. PRR3 affects the period of the circadian clock and seedlings with reduced levels of PRR3 have shorter periods, based on transcriptional assays of clock-regulated genes. PRR3 is expressed in the vasculature of cotyledons and leaves w…	FUNCTIONS IN: transcription regulator activity, two-component response regulator activity;	146.9035804	5.770324186	0.476860757	12.10064804	1.04781E-33	2.69613E-31
AT3G55450	protein kinase, putative	#REF!	FUNCTIONS IN: protein serine/threonine kinase activity, protein kinase activity, kinase activity, ATP binding;	175.1946761	3.223529921	0.266754543	12.08425502	1.27924E-33	3.24944E-31
AT5G28080	WNK9; kinase/ protein kinase	Encodes a member of the WNK family (9 members in all) of protein kinases, the structural design of which is clearly distinct from those of other known protein kinases, such as receptor-like kinases and mitogen-activated protein kinases.	FUNCTIONS IN: protein kinase activity, kinase activity;	172.5047141	7.132509531	0.591434855	12.05967059	1.72471E-33	4.32554E-31
AT2G23120	#REF!	#REF!	FUNCTIONS IN: molecular_function unknown;	666.6788638	2.17660319	0.180507464	12.05824482	1.75483E-33	4.34605E-31
AT4G26670	mitochondrial import inner membrane translocase subunit Tim17/Tim22/Tim23 family protein	#REF!	FUNCTIONS IN: protein transporter activity, P-P-bond-hydrolysis-driven protein transmembrane transporter activity;	112.333197	3.303425246	0.275702792	11.98183458	4.42423E-33	1.08219E-30
AT5G15960	KIN1	cold and ABA inducible protein kin1, possibly functions as an anti-freeze protein. Transcript level of this gene is induced by cold, ABA, dehydration and osmoticum (mannitol). However, protein activity of GUS fused to the promoter of this gene is inhibited by cold treatment, suggesting an inhibition of the protein by increased transcript level.	FUNCTIONS IN: molecular_function unknown;	184.5886665	7.7223288	0.647157353	11.93269111	7.99465E-33	1.93168E-30
AT1G51610	cation efflux family protein / metal tolerance protein, putative (MTPc4)	#REF!	FUNCTIONS IN: cation transmembrane transporter activity, efflux transmembrane transporter activity;	309.74439	3.139373717	0.265473967	11.82554263	2.88035E-32	6.71394E-30
AT2G19450	TAG1 (TRIACYLGLYCEROL BIOSYNTHESIS DEFECT 1); diacylglycerol O-acyltransferase	Encodes Acyl-CoA:diacylglycerol acyltransferase (DGAT) catalyzes the final step of the triacylglycerol synthesis pathway. An insertion mutation in the TAG1 gene results in altered lipid phenotype. Role in senescence and seed development.	FUNCTIONS IN: diacylglycerol O-acyltransferase activity;	109.3546774	6.076905579	0.519540775	11.69668653	1.32528E-31	3.01813E-29
AT5G01600	ATFER1; ferric iron binding / iron ion binding	Encodes a ferretin protein that is targeted to the chloroplast. Member of a Ferritin gene family. Gene expression is induced in response to iron overload and by nitric oxide. Expression of the gene is downregulated in the presence of paraquat, an inducer of photoxidative stress.	FUNCTIONS IN: ferric iron binding, iron ion binding;	1251.562997	1.818132848	0.155818491	11.66827397	1.85141E-31	4.16842E-29
AT5G17460	unknown protein	#REF!	FUNCTIONS IN: molecular_function unknown;	413.4915545	6.483131006	0.557533021	11.62824579	2.9612E-31	6.59217E-29
AT1G21590	protein kinase family protein	#REF!	FUNCTIONS IN: protein serine/threonine kinase activity, protein kinase activity, kinase activity, ATP binding;	1195.29222	1.375701361	0.118592758	11.60021387	4.1105E-31	9.04903E-29
AT2G28900	ATOEP16-1 (OUTER PLASTID ENVELOPE PROTEIN 16-1); P-P-bond-hydrolysis-driven protein transmembrane transporter/ protein transporter	Encodes AtOEP16, a 16-KDa plastid outer membrane protein involved in plastid import of protochlorophyllide oxidoreductase A. Predominantly expressed in leaves and is also inducible by cold treatment.	FUNCTIONS IN: protein transporter activity, P-P-bond-hydrolysis-driven protein transmembrane transporter activity;	1186.309224	3.633460802	0.316715199	11.47232851	1.81703E-30	3.90542E-28
AT4G16146	#REF!	#REF!	FUNCTIONS IN: molecular_function unknown;	112.3651728	4.779446245	0.416634238	11.4715638	1.83316E-30	3.90542E-28
AT3G59820	calcium-binding mitochondrial protein-related	#REF!	FUNCTIONS IN: calcium ion binding;	113.4692826	3.844852094	0.337775656	11.38285731	5.09041E-30	1.06165E-27
AT3G55760	unknown protein	#REF!	#REF!	221.7089084	3.424095968	0.301864218	11.34316613	8.01897E-30	1.655E-27
AT1G77120	ADH1 (ALCOHOL DEHYDROGENASE 1); alcohol dehydrogenase	Catalyzes the reduction of acetaldehyde using NADH as reductant. Requires zinc for activity. Dimer. Anaerobic response polypeptide (ANP). Fermentation. The protein undergoes thiolation following treatment with the oxidant tert-butylhydroperoxide.	FUNCTIONS IN: alcohol dehydrogenase activity;	297.2261832	4.603172772	0.407794959	11.28795897	1.50491E-29	3.07389E-27
AT1G49720	ABF1 (ABSCISIC ACID RESPONSIVE ELEMENT-BINDING FACTOR 1); DNA binding / protein binding / transcription activator/ transcription factor	Identified as a protein that binds to abscisic acid response elements. May mediate transcriptional regulation of ABA responses.	FUNCTIONS IN: protein binding, transcription factor activity, transcription activator activity, DNA binding;	523.9598928	3.185625164	0.282994196	11.25685688	2.14265E-29	4.28812E-27
AT2G45660	AGL20 (AGAMOUS-LIKE 20); transcription factor	Controls flowering and is required for CO to promote flowering. It acts downstream of FT. Overexpression of (SOC1) AGL20 suppresses not only the late flowering of plants that have functional FRI and FLC alleles but also the delayed phase transitions during the vegetative stages of development. AGL20/SOC1 acts with AGL24 to promote flowering and inflorescence meristem identity.AGL20 upregulates ex…	FUNCTIONS IN: transcription factor activity;	154.3810006	4.665406908	0.415186376	11.23689787	2.68658E-29	5.27021E-27
AT2G25930	ELF3 (EARLY FLOWERING 3); protein C-terminus binding / transcription factor	Encodes a novel nuclear protein that is expressed rhythmically and interacts with phytochrome B to control plant development and flowering through a signal transduction pathway Elf3 controls rhythmic circadian outputs under constant light conditions.	FUNCTIONS IN: transcription factor activity, protein C-terminus binding;	216.1740583	2.608757502	0.232863115	11.20296575	3.94308E-29	7.58488E-27
AT5G42900	unknown protein	#REF!	FUNCTIONS IN: molecular_function unknown;	229.1747362	2.438473208	0.21798163	11.18659956	4.74275E-29	9.0354E-27
AT1G30360	ERD4 (early-responsive to dehydration 4)	#REF!	#REF!	1447.457243	1.868769009	0.169241631	11.04201723	2.39593E-28	4.39542E-26
AT2G16600	ROC3; peptidyl-prolyl cis-trans isomerase	Encodes cytosolic cyclophilin ROC3.	FUNCTIONS IN: peptidyl-prolyl cis-trans isomerase activity;	2523.00228	1.893105483	0.1725796	10.96946266	5.35899E-28	9.74107E-26
AT1G78070	#REF!	#REF!	FUNCTIONS IN: molecular_function unknown;	1844.15581	2.412156353	0.219994958	10.96459834	5.65511E-28	1.01859E-25
AT5G19540	unknown protein	#REF!	FUNCTIONS IN: molecular_function unknown;	572.0642662	1.536343175	0.140422504	10.94086153	7.34981E-28	1.31191E-25
AT4G11600	ATGPX6 (GLUTATHIONE PEROXIDASE 6); glutathione peroxidase	Encodes glutathione peroxidase.	FUNCTIONS IN: glutathione peroxidase activity;	757.6977676	2.832832046	0.259177037	10.93010431	8.27532E-28	1.46392E-25
AT4G04330	unknown protein	#REF!	#REF!	529.4509811	2.653834114	0.243562699	10.89589711	1.20572E-27	2.11407E-25
AT2G16365	F-box family protein	#REF!	FUNCTIONS IN: molecular_function unknown;	731.607424	3.149945154	0.291341808	10.8118542	3.02493E-27	5.07907E-25
AT3G06500	beta-fructofuranosidase, putative / invertase, putative / saccharase, putative / beta-fructosidase, putative	#REF!	FUNCTIONS IN: catalytic activity, beta-fructofuranosidase activity;	770.9865186	2.075297861	0.192576108	10.77650743	4.44442E-27	7.21781E-25
AT2G36390	SBE2.1 (starch branching enzyme 2.1); 1,4-alpha-glucan branching enzyme	Encodes a starch branching enzyme (EC.2.4.1.18) similar to SBE2 from maize and rice. Expressed throughout plant tissues.	FUNCTIONS IN: 1,4-alpha-glucan branching enzyme activity;	799.4457325	3.62181432	0.338395817	10.70289328	9.8649E-27	1.58905E-24
AT2G17840	ERD7 (EARLY-RESPONSIVE TO DEHYDRATION 7)	Identified as drought-inducible gene by differential hybridization. Upregulated by high light, drought, cold and salt stress determined by microarray analysis.	FUNCTIONS IN: molecular_function unknown;	1052.313316	4.866067359	0.455179874	10.69042731	1.1285E-26	1.80314E-24
AT3G18440	AtALMT9 (aluminum-activated malate transporter 9); anion channel	Belongs to the aluminum-activated malate transporter family. Encodes a vacuolar malate channel. Expressed in all parts of plants. Almost exclusively expressed in mesophyll cells of leaves.	FUNCTIONS IN: anion channel activity;	191.7480965	2.066736668	0.193458239	10.68311525	1.22104E-26	1.9354E-24
AT4G14230	CBS domain-containing protein-related	#REF!	FUNCTIONS IN: molecular_function unknown;	447.4070583	1.951777342	0.185465675	10.52365805	6.72123E-26	1.04037E-23
AT4G27820	BGLU9 (BETA GLUCOSIDASE 9); catalytic/ cation binding / hydrolase, hydrolyzing O-glycosyl compounds	#REF!	FUNCTIONS IN: cation binding, hydrolase activity, hydrolyzing O-glycosyl compounds, catalytic activity;	288.3902982	2.214634729	0.210870504	10.50234474	8.42607E-26	1.29415E-23
AT1G51090	heavy-metal-associated domain-containing protein	#REF!	FUNCTIONS IN: metal ion binding;	139.3656688	7.123048073	0.682280721	10.44005473	1.62717E-25	2.42399E-23
AT5G39410	binding / catalytic	#REF!	FUNCTIONS IN: binding, catalytic activity;	111.4688713	3.309305432	0.317347333	10.42802344	1.8469E-25	2.7308E-23
AT1G10760	SEX1 (STARCH EXCESS 1); alpha-glucan, water dikinase	Encodes an &#945;-glucan, water dikinase required for starch degradation. Involved in cold-induced freezing tolerance. Mutations that eliminate the GWD protein or affect the dikinase domain of the enzyme dramatically reduce both the amount of phosphate in the amylopectin and the rate of starch degradation. Mature leaves of these mutants accumulate amounts of starch up to seven times greater than …	FUNCTIONS IN: alpha-glucan, water dikinase activity;	2647.728795	3.082755583	0.297657421	10.35672341	3.90097E-25	5.68308E-23
AT1G28140	unknown protein	#REF!	FUNCTIONS IN: molecular_function unknown;	591.4989492	1.841599879	0.178072131	10.34187588	4.55532E-25	6.54018E-23
AT1G47710	serpin, putative / serine protease inhibitor, putative	#REF!	FUNCTIONS IN: serine-type endopeptidase inhibitor activity, cysteine-type endopeptidase inhibitor activity;	263.9197609	2.766275561	0.268984983	10.28412638	8.30922E-25	1.17593E-22
AT2G29160	#REF!	#REF!	#REF!	174.2672075	4.367867401	0.426024131	10.2526291	1.15168E-24	1.60691E-22
AT1G54570	esterase/lipase/thioesterase family protein	#REF!	FUNCTIONS IN: transferase activity, transferring acyl groups other than amino-acyl groups, catalytic activity;	151.2415944	4.410060793	0.431168592	10.22815872	1.48312E-24	2.04063E-22
AT1G10070	ATBCAT-2 (ARABIDOPSIS THALIANA BRANCHED-CHAIN AMINO ACID TRANSAMINASE 2); branched-chain-amino-acid transaminase/ catalytic	Encodes a chloroplast branched-chain amino acid aminotransferase. Complements the yeast leu/iso-leu/val auxotrophy mutant.	FUNCTIONS IN: branched-chain-amino-acid transaminase activity, catalytic activity;	498.544694	4.700391747	0.460163988	10.21460147	1.70579E-24	2.33081E-22
AT3G17930	unknown protein	#REF!	FUNCTIONS IN: molecular_function unknown;	687.785861	1.409802676	0.139254204	10.12395053	4.32594E-24	5.87054E-22
AT1G75370	SEC14 cytosolic factor, putative / phosphatidylinositol transfer-like protein, putative	#REF!	FUNCTIONS IN: transporter activity;	1105.998787	1.42872125	0.141694069	10.08314081	6.55952E-24	8.78133E-22
AT4G19960	potassium ion transmembrane transporter	#REF!	FUNCTIONS IN: potassium ion transmembrane transporter activity;	406.9401719	1.926764771	0.192294354	10.01987175	1.24665E-23	1.64948E-21
AT4G14690	ELIP2 (EARLY LIGHT-INDUCIBLE PROTEIN 2); chlorophyll binding	Encodes an early light-induced protein. ELIPs are thought not to be directly involved in the synthesis and assembly of specific photosynthetic complexes, but rather affect the biogenesis of all chlorophyll-binding complexes. A study (PMID 17553115) has shown that the chlorophyll synthesis pathway was downregulated as a result of constitutive ELIP2 expression, leading to decreased chlorophyll avai…	FUNCTIONS IN: chlorophyll binding;	240.5860199	6.778629062	0.681233192	9.950526693	2.50852E-23	3.18598E-21
AT5G48250	zinc finger (B-box type) family protein	#REF!	FUNCTIONS IN: transcription factor activity, zinc ion binding;	138.8060922	4.368685833	0.440543123	9.916590683	3.52595E-23	4.39368E-21
AT2G16700	ADF5 (ACTIN DEPOLYMERIZING FACTOR 5); actin binding	Encodes actin depolymerizing factor 5 (ADF5).	FUNCTIONS IN: actin binding;	238.0258859	2.001431545	0.202573408	9.880030962	5.08172E-23	6.25367E-21
AT4G25470	CBF2 (C-REPEAT/DRE BINDING FACTOR 2); DNA binding / transcription activator/ transcription factor	Encodes a member of the DREB subfamily A-1 of ERF/AP2 transcription factor family (CBF2). The protein contains one AP2 domain. There are six members in this subfamily, including CBF1, CBF2, and CBF3. This gene is involved in response to low temperature, abscisic acid, and circadian rhythm. Overexpressing this gene leads to increased freeze tolerance and induces the expression level of 85 cold-ind…	FUNCTIONS IN: transcription factor activity, transcription activator activity, DNA binding;	99.0160693	3.877831737	0.393946001	9.843561629	7.3077E-23	8.9375E-21
AT2G39800	P5CS1 (DELTA1-PYRROLINE-5-CARBOXYLATE SYNTHASE 1); delta1-pyrroline-5-carboxylate synthetase	encodes a delta1-pyrroline-5-carboxylate synthase that catalyzes the rate-limiting enzyme in the biosynthesis of proline. Gene is expressed in reproductive organs and tissues under non-stress conditions but in the whole plant under water-limiting condition. Expression is also induced by abscisic acid and salt stress in a light-dependent manner. P5CS1 appears to be involved in salt stress response…	FUNCTIONS IN: delta1-pyrroline-5-carboxylate synthetase activity;	7571.111124	2.106754201	0.214253136	9.833014514	8.11525E-23	9.86426E-21
AT1G62570	FMO GS-OX4 (FLAVIN-MONOOXYGENASE GLUCOSINOLATE S-OXYGENASE 4); 4-methylthiopropyl glucosinolate S-oxygenase/ 8-methylthiopropyl glucosinolate S-oxygenase/ flavin-containing monooxygenase/ monooxygenase	belongs to the flavin-monooxygenase (FMO) family, encodes a glucosinolate S-oxygenase that catalyzes the conversion of methylthioalkyl glucosinolates to methylsulfinylalkyl glucosinolates	FUNCTIONS IN: 4-methylthiopropyl glucosinolate S-oxygenase activity, monooxygenase activity, 8-methylthiopropyl glucosinolate S-oxygenase activity, flavin-containing monooxygenase activity;	96.05687573	3.717766189	0.380025713	9.782933267	1.33291E-22	1.6103E-20
AT1G33230	#REF!	#REF!	FUNCTIONS IN: molecular_function unknown;	287.7247955	1.570684666	0.160570791	9.78188282	1.34681E-22	1.61724E-20
AT3G09390	MT2A (METALLOTHIONEIN 2A); copper ion binding	metallothionein, binds to and detoxifies excess copper and other metals, limiting oxidative damage	FUNCTIONS IN: copper ion binding;	2246.523541	2.764465268	0.283041531	9.766995191	1.5601E-22	1.86207E-20
AT1G11840	ATGLX1 (GLYOXALASE I HOMOLOG); lactoylglutathione lyase/ metal ion binding	Encodes a glyoxalase I homolog ATGLX1.	FUNCTIONS IN: lactoylglutathione lyase activity, metal ion binding;	1225.539803	1.709116384	0.175188257	9.75588443	1.74077E-22	2.06526E-20
AT4G33980	unknown protein	#REF!	FUNCTIONS IN: molecular_function unknown;	107.1912665	6.763432284	0.695643375	9.722556887	2.41636E-22	2.84973E-20
AT1G69830	AMY3 (ALPHA-AMYLASE-LIKE 3); alpha-amylase	Encodes a plastid-localized &#945;-amylase. Expression is reduced in the SEX4 mutant. Loss of function mutations show normal diurnal pattern of starch accumulation/degradation. Expression follows circadian rhythms.	FUNCTIONS IN: alpha-amylase activity;	734.8687817	2.38438377	0.245456288	9.714087134	2.62591E-22	3.07853E-20
AT5G08260	scpl35 (serine carboxypeptidase-like 35); serine-type carboxypeptidase	#REF!	FUNCTIONS IN: serine-type carboxypeptidase activity;	272.0278019	1.848844327	0.191343382	9.662441966	4.3536E-22	5.015E-20
AT1G71710	inositol polyphosphate 5-phosphatase, putative	#REF!	FUNCTIONS IN: inositol-polyphosphate 5-phosphatase activity, inositol or phosphatidylinositol phosphatase activity;	294.185484	1.72716203	0.179064748	9.645460905	5.13799E-22	5.88433E-20
AT1G17665	unknown protein	#REF!	FUNCTIONS IN: molecular_function unknown;	66.70504372	5.931151051	0.616987169	9.613086543	7.04062E-22	8.017E-20
AT3G11850	unknown protein	#REF!	FUNCTIONS IN: molecular_function unknown;	204.3406673	2.031102877	0.212511424	9.557617367	1.20499E-21	1.34884E-19
AT5G51570	band 7 family protein	#REF!	#REF!	287.8344987	2.591442862	0.272507502	9.509620273	1.9136E-21	2.10634E-19
AT3G61280	#REF!	#REF!	FUNCTIONS IN: molecular_function unknown;	142.5523163	2.264129986	0.238567895	9.490505782	2.29916E-21	2.51675E-19
AT5G04360	ATLDA (LIMIT DEXTRINASE); alpha-amylase/ limit dextrinase/ pullulanase	Encodes an enzyme thought to be involved in the hydrolysis of the &#945;-1,6 linkages during starch degradation in seed endosperm. However, a knockout mutant of Arabidopsis lacking limit dextrinase has normal rates of starch degradation in the leaf at night, indicating that more than one isoamylases might be involved in this process.	FUNCTIONS IN: limit dextrinase activity, pullulanase activity, alpha-amylase activity;	501.3342371	1.322074006	0.139456584	9.480183525	2.53836E-21	2.76333E-19
AT2G29170	short-chain dehydrogenase/reductase (SDR) family protein / tropinone reductase, putative	#REF!	FUNCTIONS IN: oxidoreductase activity, binding, catalytic activity;	84.94853771	4.316500142	0.45550722	9.47624967	2.63586E-21	2.85379E-19
AT5G23575	transmembrane protein, putative	#REF!	#REF!	420.0998501	2.240929593	0.236598276	9.471453611	2.75976E-21	2.97169E-19
AT2G02100	LCR69 (LOW-MOLECULAR-WEIGHT CYSTEINE-RICH 69); peptidase inhibitor	Predicted to encode a PR (pathogenesis-related) protein. Belongs to the plant defensin (PDF) family with the following members: At1g75830	/PDF1.1, At5g44420	136.6313962	3.540051208	0.374558458	9.451264892	3.34761E-21	3.5852E-19
AT3G05880	RCI2A (RARE-COLD-INDUCIBLE 2A)	Induced by low temperatures, dehydration and salt stress and ABA. Encodes a small (54 amino acids), highly hydrophobic protein that bears two potential transmembrane domains.	FUNCTIONS IN: molecular_function unknown;	196.9619905	3.171021343	0.335830766	9.442319354	3.64618E-21	3.88396E-19
AT4G20890	TUB9; GTP binding / GTPase/ structural molecule	tubulin 9	FUNCTIONS IN: structural molecule activity, GTP binding, GTPase activity;	440.3075238	1.819163401	0.193047347	9.423405367	4.3669E-21	4.62682E-19
AT3G47860	apolipoprotein D-related	#REF!	FUNCTIONS IN: transporter activity, binding;	314.7446548	3.075705415	0.326987582	9.406184166	5.14476E-21	5.42197E-19
AT3G27300	G6PD5 (glucose-6-phosphate dehydrogenase 5); glucose-6-phosphate dehydrogenase	#REF!	FUNCTIONS IN: glucose-6-phosphate dehydrogenase activity;	315.992173	2.017403177	0.214957904	9.385108157	6.28519E-21	6.58881E-19
AT1G19370	unknown protein	#REF!	#REF!	148.1983464	2.531713837	0.271854721	9.312745542	1.2457E-20	1.26569E-18
AT4G12290	amine oxidase/ copper ion binding / quinone binding	#REF!	FUNCTIONS IN: quinone binding, amine oxidase activity, copper ion binding;	1148.085581	4.264561826	0.458735419	9.296343052	1.45359E-20	1.46939E-18
AT3G52180	SEX4 (STARCH-EXCESS 4); polysaccharide binding / protein tyrosine/serine/threonine phosphatase	Encodes a plant-specific protein phosphatase that contains a protein tyrosine phosphatase (PTP) catalytic domain and a kinase interaction sequence (KIS) domain. This protein interacts with the plant SnRK AKIN11. Binds starch. Localized in the chloroplast.	FUNCTIONS IN: protein tyrosine/serine/threonine phosphatase activity, polysaccharide binding;	540.1505405	2.591459825	0.279403473	9.274973561	1.77663E-20	1.78682E-18
AT1G27630	CYCT1;3 (CYCLIN T 1;3); cyclin-dependent protein kinase	#REF!	FUNCTIONS IN: cyclin-dependent protein kinase activity;	172.398577	2.253472485	0.243672667	9.247949345	2.28841E-20	2.2784E-18
AT4G24960	ATHVA22D	Homologous to a eukaryote specific ABA- and stress-inducible gene first isolated from barley. Groups in one subfamily with ATHVA22E. Along with other members of the ATHVA22 family, it may be involved in regulation of autophagy during development.	FUNCTIONS IN: molecular_function unknown;	125.6018175	2.753539826	0.298564228	9.222604615	2.89969E-20	2.87258E-18
AT2G22450	riboflavin biosynthesis protein, putative	#REF!	FUNCTIONS IN: 3,4-dihydroxy-2-butanone-4-phosphate synthase activity, GTP cyclohydrolase II activity;	128.8839986	2.069752603	0.224492813	9.21968313	2.97979E-20	2.93725E-18
AT4G18240	ATSS4; transferase, transferring glycosyl groups	#REF!	FUNCTIONS IN: transferase activity, transferring glycosyl groups;	823.5927593	1.904413493	0.20746427	9.179477001	4.3319E-20	4.24891E-18
AT2G21250	mannose 6-phosphate reductase (NADPH-dependent), putative	#REF!	FUNCTIONS IN: oxidoreductase activity;	360.7585643	1.451607548	0.158293854	9.170334228	4.71555E-20	4.60242E-18
AT1G62780	unknown protein	#REF!	FUNCTIONS IN: molecular_function unknown;	694.7594268	1.72772769	0.188905838	9.145972971	5.90955E-20	5.68378E-18
AT3G55580	regulator of chromosome condensation (RCC1) family protein	#REF!	FUNCTIONS IN: binding;	417.0778528	2.496016165	0.273231861	9.135157812	6.53114E-20	6.25128E-18
AT5G13210	#REF!	#REF!	#REF!	140.8777949	2.897453956	0.319456957	9.069935374	1.19088E-19	1.11824E-17
AT4G34950	nodulin family protein	#REF!	#REF!	569.6732499	2.659721153	0.293577961	9.059675829	1.30839E-19	1.21342E-17
AT1G06690	aldo/keto reductase family protein	#REF!	FUNCTIONS IN: oxidoreductase activity, aldo-keto reductase activity, ATPase activity, ATP binding;	298.6897223	1.627160808	0.180061456	9.036696928	1.61477E-19	1.48118E-17
AT1G70640	octicosapeptide/Phox/Bem1p (PB1) domain-containing protein	#REF!	FUNCTIONS IN: molecular_function unknown;	135.3824057	6.190686664	0.685748169	9.027638628	1.75416E-19	1.59427E-17
AT1G65800	ARK2 (A. THALIANA RECEPTOR KINASE 2); kinase/ protein kinase/ transmembrane receptor protein serine/threonine kinase	encodes a putative receptor-like serine/threonine protein kinases that is similar to brassica self-incompatibility (S) locus. expressed in specifically in cotyledons, leaves, and sepals, in correlation with the maturation of these structures.	FUNCTIONS IN: protein kinase activity, transmembrane receptor protein serine/threonine kinase activity, kinase activity;	244.5378013	2.313768931	0.256507502	9.020277822	1.87613E-19	1.69734E-17
AT1G69870	proton-dependent oligopeptide transport (POT) family protein	#REF!	FUNCTIONS IN: transporter activity;	1003.741842	3.541406895	0.395180822	8.961484703	3.20336E-19	2.88491E-17
AT2G38465	unknown protein	#REF!	FUNCTIONS IN: molecular_function unknown;	57.73106498	4.380686439	0.489283089	8.953275801	3.45086E-19	3.09375E-17
AT1G22770	GI (GIGANTEA)	Together with CONSTANTS (CO) and FLOWERING LOCUS T (FT), GIGANTEA promotes flowering under long days in a circadian clock-controlled flowering pathway. GI acts earlier than CO and FT in the pathway by increasing CO and FT mRNA abundance. Located in the nucleus. Regulates several developmental processes, including photoperiod-mediated flowering, phytochrome B signaling, circadian clock, carbohydra…	#REF!	145.0605595	5.073809491	0.566775755	8.952058111	3.48915E-19	3.11399E-17
AT1G76590	zinc-binding family protein	#REF!	FUNCTIONS IN: binding;	287.8118277	3.936362858	0.440180754	8.94260555	3.801E-19	3.3771E-17
AT4G39090	RD19 (RESPONSIVE TO DEHYDRATION 19); cysteine-type endopeptidase/ cysteine-type peptidase	Similar to cysteine proteinases, induced by desiccation but not abscisic acid. Required for RRS1-R mediated resistance against Ralstonia solanacearum. Interacts with the R. solanacearum type III effector PopP2. RD19 associates with PopP2 to form a nuclear complex that is required for activation of the RRS1-Rñmediated resistance response.	FUNCTIONS IN: cysteine-type peptidase activity, cysteine-type endopeptidase activity;	6072.105222	1.299945731	0.145447311	8.937571404	3.97817E-19	3.51872E-17
AT1G74650	MYB31 (MYB DOMAIN PROTEIN 31); DNA binding / transcription factor	Member of the R2R3 factor gene family.	FUNCTIONS IN: transcription factor activity, DNA binding;	94.34007348	2.396692203	0.268446682	8.928000836	4.33776E-19	3.81974E-17
AT2G37240	#REF!	#REF!	#REF!	398.8484273	1.415711916	0.159127104	8.896736506	5.75128E-19	5.04204E-17
AT1G17100	SOUL heme-binding family protein	#REF!	FUNCTIONS IN: binding;	367.429541	2.289092045	0.257972376	8.873399855	7.0946E-19	6.19231E-17
AT1G75900	family II extracellular lipase 3 (EXL3)	#REF!	FUNCTIONS IN: lipase activity, carboxylesterase activity, acyltransferase activity;	124.6166624	3.380771012	0.381111744	8.870812988	7.26138E-19	6.31008E-17
AT4G15490	UGT84A3; UDP-glycosyltransferase/ sinapate 1-glucosyltransferase/ transferase, transferring glycosyl groups	Encodes a protein that might have sinapic acid:UDP-glucose glucosyltransferase activity.	FUNCTIONS IN: UDP-glycosyltransferase activity, sinapate 1-glucosyltransferase activity, transferase activity, transferring glycosyl groups;	231.6664029	2.240269406	0.252723969	8.864491215	7.68542E-19	6.6494E-17
AT5G49900	catalytic/ glucosylceramidase	#REF!	FUNCTIONS IN: catalytic activity, glucosylceramidase activity;	72.49780253	2.548683456	0.288087267	8.846914631	8.99722E-19	7.75052E-17
AT5G39830	DEG8; peptidase/ serine-type peptidase	Encodes DEG8. Forms a hexamer with DEG5 in the thylakoid lumen. Involved in the cleavage of photodamaged D2 protein of photosystem II (PSII). Recombinant DEG8 is proteolytically active toward both a model substrate (beta-casein) and photodamaged D1 protein of photosystem II.	FUNCTIONS IN: serine-type peptidase activity, peptidase activity;	538.9610029	1.441337599	0.164147433	8.780750173	1.62388E-18	1.35755E-16
AT2G33830	dormancy/auxin associated family protein	#REF!	#REF!	1752.749486	3.426853025	0.390557327	8.774263823	1.72026E-18	1.43208E-16
AT1G66700	PXMT1; S-adenosylmethionine-dependent methyltransferase	A member of the Arabidopsis SABATH methyltransferase gene family. Encodes PXMT1, a methyltransferase that methylates 1,7-paraxanthine.	FUNCTIONS IN: S-adenosylmethionine-dependent methyltransferase activity;	586.5265609	3.96707905	0.456183105	8.696242818	3.43054E-18	2.79709E-16
AT5G15450	CLPB3 (CASEIN LYTIC PROTEINASE B3); ATP binding / ATPase/ nucleoside-triphosphatase/ nucleotide binding / protein binding	Encodes a chloroplast-targeted Hsp101 homologue. Functions as a molecular chaperone involved in plastid differentiation mediating internal thylakoid membrane formation and conferring thermotolerance to chloroplasts during heat stress. APG6 is constitutively expressed in the root tips, the organ boundary region, the reproductive tissues of mature plants where plastids exist as proplastids, and sli…	FUNCTIONS IN: protein binding, nucleoside-triphosphatase activity, ATPase activity, nucleotide binding, ATP binding;	1458.28913	1.763173504	0.202823908	8.693124605	3.52605E-18	2.86318E-16
AT1G09500	cinnamyl-alcohol dehydrogenase family / CAD family	similar to Eucalyptus gunnii alcohol dehydrogenase of unknown physiological function (GI:1143445), Vigna unguiculata (gi:1854445), NOT a cinnamyl-alcohol dehydrogenase	FUNCTIONS IN: alcohol dehydrogenase activity, cinnamyl-alcohol dehydrogenase activity;	58.94873872	4.930583804	0.56963078	8.65575382	4.89665E-18	3.91199E-16
AT4G03020	transducin family protein / WD-40 repeat family protein	#REF!	FUNCTIONS IN: nucleotide binding;	773.3305064	1.378926709	0.159437955	8.648672817	5.21018E-18	4.14576E-16
AT3G22850	unknown protein	#REF!	FUNCTIONS IN: molecular_function unknown;	104.4616989	2.22701703	0.257797856	8.638617352	5.68974E-18	4.49127E-16
AT1G33720	CYP76C6; electron carrier/ heme binding / iron ion binding / monooxygenase/ oxygen binding	member of CYP76C	FUNCTIONS IN: electron carrier activity, monooxygenase activity, iron ion binding, oxygen binding, heme binding;	495.1597525	3.610684105	0.418956455	8.618280171	6.79672E-18	5.32267E-16
AT4G30660	hydrophobic protein, putative / low temperature and salt responsive protein, putative	#REF!	#REF!	77.81434377	3.394423204	0.393842578	8.618730924	6.77002E-18	5.32267E-16
AT1G53160	SPL4 (SQUAMOSA PROMOTER BINDING PROTEIN-LIKE 4); DNA binding / transcription factor	Encodes a member of the SPL (squamosa-promoter binding protein-like)gene family, a novel gene family encoding DNA binding proteins and putative transcription factors. Contains the SBP-box, which encodes the SBP-domain, required and sufficient for interaction with DNA. It is involved in regulation of flowering and vegetative phase change. Its temporal expression is regulated by the microRNA miR156…	FUNCTIONS IN: transcription factor activity, DNA binding;	190.0596096	2.445728244	0.2844031	8.599513302	8.00549E-18	6.22011E-16
AT4G10120	ATSPS4F; sucrose-phosphate synthase/ transferase, transferring glycosyl groups	Encodes a protein with putative sucrose-phosphate synthase activity.	FUNCTIONS IN: sucrose-phosphate synthase activity, transferase activity, transferring glycosyl groups;	1338.1672	2.989801817	0.34798119	8.591848931	8.55809E-18	6.62349E-16
AT4G12910	scpl20 (serine carboxypeptidase-like 20); serine-type carboxypeptidase	#REF!	FUNCTIONS IN: serine-type carboxypeptidase activity;	180.2332357	1.936133854	0.225814295	8.574009231	9.99434E-18	7.67511E-16
AT3G55940	phosphoinositide-specific phospholipase C, putative	#REF!	FUNCTIONS IN: phosphoinositide phospholipase C activity, phospholipase C activity, phosphoric diester hydrolase activity;	55.79373946	6.076099852	0.712395695	8.529108044	1.4748E-17	1.11528E-15
AT3G19170	ATPREP1 (PRESEQUENCE PROTEASE 1); metalloendopeptidase	Zinc metalloprotease pitrilysin subfamily A. Signal peptide degrading enzyme targeted to mitochondria and chloroplasts. Expressed only in siliques and flowers	FUNCTIONS IN: metalloendopeptidase activity;	2261.100181	1.796366765	0.210628854	8.528588226	1.48144E-17	1.11604E-15
AT5G20280	ATSPS1F (sucrose phosphate synthase 1F); sucrose-phosphate synthase/ transferase, transferring glycosyl groups	Encodes a protein with putative sucrose-phosphate synthase activity. When the gene was expressed in transgenic tobacco plants, a clear trend for increased SPS activity was noted.	FUNCTIONS IN: sucrose-phosphate synthase activity, transferase activity, transferring glycosyl groups;	2830.395838	1.801549443	0.211286797	8.526559473	1.50765E-17	1.13148E-15
AT1G28610	GDSL-motif lipase, putative	#REF!	FUNCTIONS IN: lipase activity, hydrolase activity, acting on ester bonds, carboxylesterase activity;	56.93532747	3.045197454	0.357613873	8.515322487	1.66127E-17	1.2374E-15
AT2G29090	CYP707A2; (+)-abscisic acid 8'-hydroxylase/ oxygen binding	Encodes a protein with ABA 8'-hydroxylase activity, involved in ABA catabolism. Member of the CYP707A gene family. This gene predominantly accumulates in dry seeds and is up-regulated immediately following imbibition. CYP707A2 appears to play a major role in the rapid decrease in ABA levels during early seed imbibition.	FUNCTIONS IN: oxygen binding, (+)-abscisic acid 8'-hydroxylase activity;	51.98863843	6.031111026	0.7114912	8.476719069	2.31633E-17	1.70608E-15
AT5G23235	#REF!	#REF!	#REF!	84.53613801	5.18876493	0.612868274	8.466362438	2.53176E-17	1.85784E-15
AT1G62430	ATCDS1; phosphatidate cytidylyltransferase	Encodes a CDP-diacylglycerol synthase, involved in phospholipid biosynthesis.	FUNCTIONS IN: phosphatidate cytidylyltransferase activity;	165.6589661	3.165581787	0.375052695	8.440365388	3.16347E-17	2.30433E-15
AT4G27440	PORB (PROTOCHLOROPHYLLIDE OXIDOREDUCTASE B); oxidoreductase/ protochlorophyllide reductase	light-dependent NADPH:protochlorophyllide oxidoreductase B	FUNCTIONS IN: oxidoreductase activity, protochlorophyllide reductase activity;	2822.099971	2.529344522	0.299853762	8.435260268	3.30467E-17	2.39836E-15
AT5G13200	GRAM domain-containing protein / ABA-responsive protein-related	#REF!	FUNCTIONS IN: molecular_function unknown;	383.0461502	2.517211129	0.298518037	8.432358581	3.38767E-17	2.44963E-15
AT4G04770	ATABC1 (ATP BINDING CASSETTE PROTEIN 1); ATPase, coupled to transmembrane movement of substances / protein binding / transporter	Encodes an iron-stimulated ATPase. A member of the NAP subfamily of ABC transporters. Involved in Fe-S cluster assembly. Similar to SufB. Involved in the regulation of iron homeostasis. Able to form homodimers. Interacts with AtNAP7 inside the chloroplast.	FUNCTIONS IN: ATPase activity, coupled to transmembrane movement of substances, protein binding, transporter activity;	1742.651659	1.463834035	0.173713431	8.426717637	3.55496E-17	2.56125E-15
AT4G23990	ATCSLG3; cellulose synthase/ transferase/ transferase, transferring glycosyl groups	encodes a protein similar to cellulose synthase	FUNCTIONS IN: cellulose synthase activity, transferase activity, transferring glycosyl groups, transferase activity;	93.71627496	5.505883808	0.653589153	8.424074636	3.63612E-17	2.61024E-15
AT1G46768	RAP2.1 (related to AP2 1); DNA binding / transcription factor	encodes a member of the DREB subfamily A-5 of ERF/AP2 transcription factor family (RAP2.1). The protein contains one AP2 domain. There are 16 members in this subfamily including RAP2.9 and RAP2.10.	FUNCTIONS IN: transcription factor activity, DNA binding;	152.5364129	2.989382466	0.35585769	8.400499829	4.44582E-17	3.15717E-15
AT1G28050	zinc finger (B-box type) family protein	#REF!	FUNCTIONS IN: transcription factor activity, zinc ion binding;	113.7078054	3.630684888	0.433906192	8.367441989	5.88825E-17	4.1224E-15
AT5G54770	THI1; protein homodimerization	Encodes a thiamine biosynthetic gene that has a dual function in thiamine biosynthesis and mitochondrial DNA damage tolerance. It appears to be involved in producing the thiazole portion of thiamine (vitamin B1). A crystal structure of the protein reveals that it forms a 2-ring homo-octamer.	FUNCTIONS IN: protein homodimerization activity;	5056.352769	1.463181403	0.174970731	8.362435227	6.14367E-17	4.28608E-15
AT5G04250	OTU-like cysteine protease family protein	#REF!	FUNCTIONS IN: cysteine-type peptidase activity;	53.75172395	4.806757334	0.575600081	8.350862847	6.77661E-17	4.69458E-15
AT3G25770	AOC2 (ALLENE OXIDE CYCLASE 2); allene-oxide cyclase	Encodes allene oxide cyclase. One of four genes in Arabidopsis that encode this enzyme, which catalyzes an essential step in jasmonic acid biosynthesis. Gene expression is induced during senescence, a process that involves jasmonic acid signalling pathway. Note: Nomenclature for Arabidopsis allene oxide cyclase 2 (AOC2, AT3G25770	) gene is based on Stenzel et al. 2003 Plant Molecular Biology 51:895-911. AOC2 (AT3G25770	730.5850259	3.229381255	0.387463803	8.33466567	7.77175E-17	5.32808E-15
AT1G70420	unknown protein	#REF!	FUNCTIONS IN: molecular_function unknown;	195.8567065	2.446972876	0.293607487	8.334163744	7.80478E-17	5.33228E-15
AT2G36380	PDR6; ATPase, coupled to transmembrane movement of substances	#REF!	FUNCTIONS IN: ATPase activity, coupled to transmembrane movement of substances;	329.6217943	2.498509417	0.300761938	8.307265998	9.79323E-17	6.64497E-15
AT1G54410	dehydrin family protein	#REF!	FUNCTIONS IN: molecular_function unknown;	3179.522631	1.874578371	0.225941016	8.296759946	1.06989E-16	7.21013E-15
AT2G26560	PLA2A (PHOSPHOLIPASE A 2A); lipase/ nutrient reservoir	encodes a lipid acyl hydrolase with wide substrate specificity that accumulates upon infection by fungal and bacterial pathogens. Protein is localized in the cytoplasm in healthy leaves, and in membranes in infected cells.	FUNCTIONS IN: lipase activity, nutrient reservoir activity;	2037.058633	3.287197649	0.397244736	8.274993601	1.28463E-16	8.48409E-15
AT2G45560	CYP76C1; electron carrier/ heme binding / iron ion binding / monooxygenase	cytochrome P450 monooxygenase	FUNCTIONS IN: electron carrier activity, monooxygenase activity, iron ion binding, heme binding;	125.4483634	2.625556735	0.317279349	8.275221004	1.28218E-16	8.48409E-15
AT3G26420	ATRZ-1A; RNA binding / nucleotide binding	Zinc finger-containing glycine-rich RNA-binding protein. Cold-inducible. Contributes to the enhancement of freezing tolerance.	FUNCTIONS IN: RNA binding, nucleotide binding;	91.6893426	6.120415919	0.739880629	8.272166721	1.31546E-16	8.65889E-15
AT5G10410	epsin N-terminal homology (ENTH) domain-containing protein / clathrin assembly protein-related	#REF!	FUNCTIONS IN: phospholipid binding, binding;	92.61685532	4.192272757	0.507550535	8.259813495	1.459E-16	9.54034E-15
AT1G53035	unknown protein	#REF!	FUNCTIONS IN: molecular_function unknown;	60.42699298	4.647316497	0.565997148	8.210847909	2.19632E-16	1.42208E-14
AT5G12950	catalytic	#REF!	FUNCTIONS IN: catalytic activity;	251.625215	1.315985975	0.160378012	8.205526158	2.29583E-16	1.48167E-14
AT4G00370	ANTR2; inorganic phosphate transmembrane transporter/ organic anion transmembrane transporter	Encodes an inorganic phosphate transporter (PHT4;4).	FUNCTIONS IN: organic anion transmembrane transporter activity, inorganic phosphate transmembrane transporter activity;	512.9908509	1.238267262	0.151123166	8.193762064	2.53185E-16	1.62342E-14
AT3G19490	ATNHD1; potassium:hydrogen antiporter/ sodium:hydrogen antiporter	member of Na+/H+ antiporter-Putative family	FUNCTIONS IN: sodium:hydrogen antiporter activity, potassium:hydrogen antiporter activity;	324.0717784	1.485259305	0.182384536	8.1435594	3.83824E-16	2.43741E-14
AT3G27210	unknown protein	#REF!	FUNCTIONS IN: molecular_function unknown;	385.170888	3.987602026	0.490658643	8.127039209	4.39903E-16	2.76692E-14
AT1G52590	#REF!	#REF!	FUNCTIONS IN: molecular_function unknown;	148.9391009	1.831136878	0.225332821	8.126365566	4.42354E-16	2.77353E-14
AT1G64890	integral membrane transporter family protein	#REF!	FUNCTIONS IN: transporter activity;	79.41799464	3.674268748	0.452836868	8.113890466	4.90243E-16	3.04489E-14
AT4G25480	DREB1A (DEHYDRATION RESPONSE ELEMENT B1A); DNA binding / transcription activator/ transcription factor	encodes a member of the DREB subfamily A-1 of ERF/AP2 transcription factor family (CBF3). The protein contains one AP2 domain. There are six members in this subfamily, including CBF1, CBF2, and CBF3. This gene is involved in response to low temperature and abscisic acid.	FUNCTIONS IN: transcription factor activity, transcription activator activity, DNA binding;	76.19323348	5.041213389	0.622360364	8.100151746	5.48907E-16	3.388E-14
AT1G04400	CRY2 (CRYPTOCHROME 2); blue light photoreceptor/ protein homodimerization	Blue light receptor mediating blue-light regulated cotyledon expansion and flowering time. Positive regulator of the flowering-time gene CONSTANS. This gene possesses a light-induced CNT2 N-terminal homodimerisation domain.Involved in blue-light induced stomatal opening. Involved in triggering chromatin decondensation. An 80-residue motif (NC80) is sufficient to confer CRY2's physiological functi…	FUNCTIONS IN: protein homodimerization activity, blue light photoreceptor activity;	846.2640939	1.44304687	0.178921406	8.065255611	7.30828E-16	4.48294E-14
AT1G13210	ACA.l (autoinhibited Ca2+/ATPase II); ATPase, coupled to transmembrane movement of ions, phosphorylative mechanism / calmodulin binding	#REF!	FUNCTIONS IN: calmodulin binding, ATPase activity, coupled to transmembrane movement of ions, phosphorylative mechanism;	1245.378549	2.11902703	0.263151355	8.052502829	8.11179E-16	4.95855E-14
AT5G38510	rhomboid family protein	#REF!	FUNCTIONS IN: molecular_function unknown;	232.8214219	1.734438597	0.21540007	8.052172857	8.13369E-16	4.95855E-14
AT4G38580	ATFP6 (FARNESYLATED PROTEIN 6); metal ion binding	putative farnesylated protein (At4g38580	) mRNA, complete	165.2521172	2.401871239	0.298428998	8.04838421	8.38942E-16	5.08317E-14
AT5G11580	UVB-resistance protein-related / regulator of chromosome condensation (RCC1) family protein	#REF!	FUNCTIONS IN: chromatin binding, Ran GTPase binding;	143.7479882	2.164452252	0.270099742	8.013529512	1.11463E-15	6.69214E-14
AT1G14170	KH domain-containing protein	#REF!	FUNCTIONS IN: RNA binding, nucleic acid binding;	178.6879168	1.745897714	0.218552177	7.988470932	1.36623E-15	8.15333E-14
AT1G04990	zinc finger (CCCH-type) family protein	#REF!	FUNCTIONS IN: zinc ion binding, nucleic acid binding;	197.7254518	3.248206128	0.408160707	7.958154894	1.74624E-15	1.03278E-13
AT3G60160	ATMRP9; ATPase, coupled to transmembrane movement of substances	member of MRP subfamily	FUNCTIONS IN: ATPase activity, coupled to transmembrane movement of substances;	116.3948636	2.297005838	0.289087763	7.945704149	1.93091E-15	1.13522E-13
AT2G36145	unknown protein	#REF!	FUNCTIONS IN: molecular_function unknown;	428.8344256	1.810088586	0.228877072	7.908562301	2.60378E-15	1.51732E-13
AT3G03770	leucine-rich repeat transmembrane protein kinase, putative	#REF!	FUNCTIONS IN: protein serine/threonine kinase activity, protein kinase activity, ATP binding;	161.0030389	1.874642472	0.23712362	7.905760168	2.66303E-15	1.54729E-13
AT1G70580	AOAT2 (ALANINE-2-OXOGLUTARATE AMINOTRANSFERASE 2); L-alanine:2-oxoglutarate aminotransferase/ glycine:2-oxoglutarate aminotransferase	Similar to glutamate-glyoxylate transaminase enzyme encoded by AOAT1	FUNCTIONS IN: glycine:2-oxoglutarate aminotransferase activity, L-alanine:2-oxoglutarate aminotransferase activity;	531.8880252	1.671147858	0.211950381	7.884618316	3.15498E-15	1.82244E-13
AT3G01510	5'-AMP-activated protein kinase beta-1 subunit-related	#REF!	FUNCTIONS IN: protein binding, protein tyrosine/serine/threonine phosphatase activity;	131.7961296	1.7020306	0.216081254	7.876808246	3.3585E-15	1.92875E-13
AT3G14680	CYP72A14; electron carrier/ heme binding / iron ion binding / monooxygenase/ oxygen binding	putative cytochrome P450	FUNCTIONS IN: electron carrier activity, monooxygenase activity, iron ion binding, oxygen binding, heme binding;	43.17582441	4.690390967	0.595699803	7.873749407	3.44168E-15	1.97081E-13
AT5G05200	ABC1 family protein	#REF!	FUNCTIONS IN: protein kinase activity, ATP binding;	1042.100323	1.055177753	0.134897563	7.822066818	5.1963E-15	2.95846E-13
AT1G62262	SLAH4 (SLAC1 HOMOLOGUE 4)	Predicted to encode a protein with similarity to the SLAC1 protein involved in ion homeostasis in guard cells.	FUNCTIONS IN: molecular_function unknown;	29.45682516	5.558556507	0.715022284	7.773962616	7.60682E-15	4.29384E-13
AT1G73810	unknown protein	#REF!	#REF!	163.1935751	4.541505337	0.584721533	7.766954146	8.03959E-15	4.52524E-13
AT3G11020	DREB2B (DRE/CRT-BINDING PROTEIN 2B); DNA binding / transcription activator/ transcription factor	encodes a member of the DREB subfamily A-2 of ERF/AP2 transcription factor family (DREB2B). The protein contains one AP2 domain. There are eight members in this subfamily including DREB2A.	FUNCTIONS IN: transcription factor activity, transcription activator activity, DNA binding;	46.41264512	3.561825507	0.459387288	7.753426357	8.94457E-15	5.02036E-13
AT1G67970	AT-HSFA8; DNA binding / transcription factor	member of Heat Stress Transcription Factor (Hsf) family	FUNCTIONS IN: transcription factor activity, DNA binding;	116.3188933	2.520089464	0.325404335	7.74448644	9.59689E-15	5.37128E-13
AT3G21250	ATMRP6; ATPase, coupled to transmembrane movement of substances	member of MRP subfamily	FUNCTIONS IN: ATPase activity, coupled to transmembrane movement of substances;	77.16029276	2.296983537	0.296626113	7.743699677	9.65649E-15	5.38941E-13
AT4G31990	ASP5 (ASPARTATE AMINOTRANSFERASE 5); L-aspartate:2-oxoglutarate aminotransferase	encodes a plastid-localized aspartate aminotransferase	FUNCTIONS IN: L-aspartate:2-oxoglutarate aminotransferase activity;	801.363424	1.546200881	0.200317435	7.718753406	1.17473E-14	6.5379E-13
AT3G05650	AtRLP32 (Receptor Like Protein 32); kinase/ protein binding	#REF!	FUNCTIONS IN: protein binding, kinase activity;	378.1138446	2.654237166	0.344105161	7.713447715	1.22464E-14	6.79655E-13
AT3G23280	zinc finger (C3HC4-type RING finger) family protein / ankyrin repeat family protein	#REF!	FUNCTIONS IN: protein binding, zinc ion binding;	669.6022275	1.625444107	0.211217177	7.69560567	1.40825E-14	7.72902E-13
AT1G01470	LEA14 (LATE EMBRYOGENESIS ABUNDANT 14)	Encodes late-embryogenesis abundant protein whose mRNA levels are induced in response to wounding and light stress. Might be involved in protection against dessication.	FUNCTIONS IN: molecular_function unknown;	807.6439827	3.285790738	0.427769497	7.681217944	1.57583E-14	8.60109E-13
AT3G45600	TET3 (TETRASPANIN3)	Member of TETRASPANIN family	FUNCTIONS IN: molecular_function unknown;	640.1789777	1.278275634	0.166580195	7.673635093	1.67189E-14	9.0754E-13
AT1G11210	unknown protein	#REF!	FUNCTIONS IN: molecular_function unknown;	929.1306784	3.919740134	0.511536543	7.662678633	1.82095E-14	9.77734E-13
AT5G44005	unknown protein	#REF!	FUNCTIONS IN: molecular_function unknown;	79.08797667	2.441596491	0.318788651	7.658981844	1.87413E-14	1.00357E-12
AT5G63810	BGAL10 (beta-galactosidase 10); beta-galactosidase/ catalytic/ cation binding	member of Glycoside Hydrolase Family 35	FUNCTIONS IN: cation binding, beta-galactosidase activity, catalytic activity;	269.9927883	2.229341339	0.291263462	7.654037077	1.94766E-14	1.03734E-12
AT4G15233	ATP binding / ATPase/ nucleoside-triphosphatase/ nucleotide binding	#REF!	FUNCTIONS IN: nucleoside-triphosphatase activity, ATPase activity, nucleotide binding, ATP binding;	256.8125934	2.01982573	0.264123028	7.647291295	2.05257E-14	1.09028E-12
AT5G54930	AT hook motif-containing protein	#REF!	FUNCTIONS IN: DNA binding;	57.20834958	2.905491661	0.381344258	7.619078038	2.55494E-14	1.34273E-12
AT2G28840	ankyrin repeat family protein	#REF!	FUNCTIONS IN: protein binding, zinc ion binding;	1521.625343	2.440947921	0.320393261	7.618599457	2.56443E-14	1.34415E-12
AT4G36010	pathogenesis-related thaumatin family protein	#REF!	FUNCTIONS IN: molecular_function unknown;	41.45966654	5.116968186	0.672371506	7.610328727	2.734E-14	1.42925E-12
AT4G01670	unknown protein	#REF!	FUNCTIONS IN: molecular_function unknown;	32.57836414	3.629820553	0.477046667	7.608942283	2.76348E-14	1.44086E-12
AT5G42270	VAR1 (VARIEGATED 1); ATP-dependent peptidase/ ATPase/ metallopeptidase	VAR1 contains a conserved motif for ATPase and a metalloprotease characteristic to FtsH proteins, and is targeted into chloroplasts. A VAR1-fusion protein synthesized in vitro exhibited ATPase activity and partial metalloprotease activity. This protein is located to the thylakoid membrane and forms a complex with VAR2. FtsH1 (VAR1) and FtsH5 are interchangeable in thylakoid membranes.	FUNCTIONS IN: metallopeptidase activity, ATP-dependent peptidase activity, ATPase activity;	2240.853022	1.562885436	0.205451335	7.607083362	2.8035E-14	1.4579E-12
AT3G47160	protein binding / zinc ion binding	#REF!	FUNCTIONS IN: protein binding, zinc ion binding;	576.6869184	1.163513165	0.153358517	7.586883279	3.27692E-14	1.68638E-12
AT5G42420	transporter-related	#REF!	#REF!	145.9688592	1.802468744	0.237731685	7.581945775	3.40411E-14	1.74729E-12
AT3G05120	GID1A (GA INSENSITIVE DWARF1A); hydrolase	Encodes a gibberellin (GA) receptor ortholog of the rice GA receptor gene (OsGID1). Has GA-binding activity, showing higher affinity to GA4. Interacts with DELLA proteins in vivo in the presence of GA4. The DELLA region alone can interact with GID1A in GA-dependent manner in a Y2H assay.	FUNCTIONS IN: hydrolase activity;	144.9449624	1.795095129	0.237622433	7.554400944	4.20792E-14	2.13773E-12
AT1G35720	ANNAT1 (ANNEXIN ARABIDOPSIS 1); ATP binding / calcium ion binding / calcium-dependent phospholipid binding / copper ion binding / peroxidase/ protein homodimerization	Encodes a member of the annexin gene family, a diverse, multigene family of calcium-dependent, membrane-binding proteins. The protein was determined to have peroxidase activity. This activity is thought to be dependent on the presence of post-translational modifications (most likely phosphorylation). The protein was shown to be present as a mixture of monomer and homodimer. The homodimerization s…	FUNCTIONS IN: in 6 functions;	1223.910118	2.296604102	0.304258874	7.54819103	4.41345E-14	2.23641E-12
AT5G14270	ATBET9 (Arabidopsis thaliana Bromodomain and Extraterminal Domain protein 9); DNA binding	#REF!	FUNCTIONS IN: DNA binding;	578.1040414	1.285260309	0.17032421	7.545963706	4.48955E-14	2.26917E-12
AT4G18520	#REF!	#REF!	#REF!	96.15333682	2.276811727	0.302455383	7.527760646	5.16179E-14	2.5957E-12
AT4G35300	TMT2 (TONOPLAST MONOSACCHARIDE TRANSPORTER2); carbohydrate transmembrane transporter/ nucleoside transmembrane transporter/ sugar:hydrogen symporter	#REF!	FUNCTIONS IN: carbohydrate transmembrane transporter activity, sugar:hydrogen symporter activity, nucleoside transmembrane transporter activity;	230.3871644	2.143153505	0.284759401	7.526190526	5.22421E-14	2.61382E-12
AT1G11220	unknown protein	#REF!	FUNCTIONS IN: molecular_function unknown;	33.93292771	5.501557252	0.731897324	7.516842966	5.61147E-14	2.79347E-12
AT1G20840	TMT1 (TONOPLAST MONOSACCHARIDE TRANSPORTER1); carbohydrate transmembrane transporter/ nucleoside transmembrane transporter/ sugar:hydrogen symporter	The protein encoded by this gene is found in the tonoplast (vacuole membrane) of Arabidopsis cells. The gene is expressed at highest levels in juvenile (sink) and adult (source) leaves, followed by flower tissues.	FUNCTIONS IN: carbohydrate transmembrane transporter activity, sugar:hydrogen symporter activity, nucleoside transmembrane transporter activity;	674.3013334	1.409667819	0.188571805	7.475496236	7.69131E-14	3.79074E-12
AT1G04570	integral membrane transporter family protein	#REF!	FUNCTIONS IN: transporter activity;	197.177845	4.764577587	0.637849097	7.46975673	8.03432E-14	3.94998E-12
AT2G35840	sucrose-phosphatase 1 (SPP1)	#REF!	FUNCTIONS IN: phosphatase activity, magnesium ion binding, sucrose-phosphatase activity, catalytic activity;	729.7967275	1.501936478	0.201925307	7.438079462	1.0216E-13	4.97319E-12
AT1G21790	#REF!	#REF!	FUNCTIONS IN: molecular_function unknown;	131.1663462	2.573289067	0.347248702	7.410507373	1.25817E-13	6.06524E-12
AT3G19960	ATM1 (ARABIDOPSIS THALIANA MYOSIN 1); motor	member of Myosin-like proteins	FUNCTIONS IN: motor activity;	422.5960983	1.356723162	0.183352956	7.39951615	1.36682E-13	6.54124E-12
AT3G52840	BGAL2 (beta-galactosidase 2); beta-galactosidase/ catalytic/ cation binding	#REF!	FUNCTIONS IN: cation binding, beta-galactosidase activity, catalytic activity;	1228.426434	1.695994894	0.229374045	7.394013986	1.42461E-13	6.78507E-12
AT1G03340	unknown protein	#REF!	FUNCTIONS IN: molecular_function unknown;	29.52670635	3.84507513	0.520782865	7.383259683	1.5446E-13	7.30387E-12
AT2G01350	QPT (QUINOLINATE PHOSHORIBOSYLTRANSFERASE); nicotinate-nucleotide diphosphorylase (carboxylating)	At2g01350	encodes quinolinate phosphoribosyl transferase involved in NAD biosynthesis as shown by heterologous expression in E. coli.	325.6498939	1.209017721	0.164439571	7.352352671	1.94748E-13	9.18701E-12
AT1G27200	unknown protein	#REF!	#REF!	729.2233721	2.394011272	0.32579439	7.34822743	2.00853E-13	9.45247E-12
AT4G36530	hydrolase, alpha/beta fold family protein	#REF!	FUNCTIONS IN: hydrolase activity;	420.7798179	1.701724725	0.232029981	7.334072602	2.23262E-13	1.04328E-11
AT3G15650	phospholipase/carboxylesterase family protein	#REF!	FUNCTIONS IN: hydrolase activity, carboxylesterase activity;	27.81443407	5.352758142	0.732301776	7.309497693	2.68143E-13	1.2442E-11
AT1G53590	NTMC2T6.1	#REF!	#REF!	274.1586402	1.190157468	0.162910898	7.305573062	2.76088E-13	1.27807E-11
AT5G50160	FRO8 (FERRIC REDUCTION OXIDASE 8); ferric-chelate reductase/ oxidoreductase	Encodes a ferric chelate reductase that is expressed in shoots and flowers.	FUNCTIONS IN: oxidoreductase activity, ferric-chelate reductase activity;	236.5463112	1.596187455	0.218573897	7.302735961	2.81974E-13	1.30227E-11
AT4G15210	BAM5 (BETA-AMYLASE 5); beta-amylase	cytosolic beta-amylase expressed in rosette leaves and inducible by sugar. RAM1 mutants have reduced beta amylase in leaves and stems.	FUNCTIONS IN: beta-amylase activity;	312.8210715	4.636869037	0.635311397	7.29857682	2.90827E-13	1.33693E-11
AT5G46600	unknown protein	#REF!	FUNCTIONS IN: molecular_function unknown;	47.24252717	3.020460922	0.414578872	7.285612282	3.20213E-13	1.4686E-11
AT3G12490	cysteine protease inhibitor, putative / cystatin, putative	Encodes a protein with cysteine proteinase inhibitor activity. Overexpression increases tolerance to abiotic stressors (i.e.salt,osmitic, cold stress).	FUNCTIONS IN: cysteine-type endopeptidase inhibitor activity;	533.4834454	1.51770347	0.209094498	7.258457221	3.9153E-13	1.78331E-11
AT4G06746	RAP2.9 (related to AP2 9); DNA binding / transcription factor	encodes a member of the DREB subfamily A-5 of ERF/AP2 transcription factor family (RAP2.9). The protein contains one AP2 domain. There are 16 members in this subfamily including RAP2.1 and RAP2.10.	FUNCTIONS IN: transcription factor activity, DNA binding;	50.28097031	3.886808334	0.535510502	7.258136528	3.92459E-13	1.78344E-11
AT5G50920	CLPC1; ATP binding / ATP-dependent peptidase/ ATPase	Encodes a protein that is similar to ATP-dependent Clp protease ATP-binding subunit / ClpC. Involved in protein import into the chloroplast. May provide ATP source that drives the TIC (Translocon at the Inner envelope membrane of Chloroplasts) translocation machinery.	FUNCTIONS IN: ATP-dependent peptidase activity, ATPase activity, ATP binding;	16642.72058	1.279738617	0.176619154	7.245752145	4.30046E-13	1.94532E-11
AT1G06460	ACD32.1 (ALPHA-CRYSTALLIN DOMAIN 32.1)	ACD32.1 encodes an alpha-crystallin domain containing protein with homology to small heat shock proteins.	#REF!	764.0463841	1.281456704	0.176869443	7.245212514	4.31762E-13	1.94863E-11
AT5G11150	ATVAMP713 (VESICLE-ASSOCIATED MEMBRANE PROTEIN 713)	Member of Synaptobrevin-like AtVAMP7C, v-SNARE protein family.	FUNCTIONS IN: molecular_function unknown;	124.8449081	2.414556436	0.333631201	7.237202115	4.58035E-13	2.06251E-11
AT4G39260	GR-RBP8; RNA binding / nucleic acid binding / nucleotide binding	Encodes a glycine-rich protein with RNA binding domain at the N-terminus. Protein is structurally similar to proteins induced by stress in other plants. Gene expression is induced by cold. Transcript undergoes circadian oscillations that is depressed by overexpression of AtGRP7. A substrate of the type III effector HopU1 (mono-ADP-ribosyltransferase).	FUNCTIONS IN: RNA binding, nucleotide binding, nucleic acid binding;	313.5359228	1.490229468	0.206232172	7.225979606	4.97502E-13	2.23515E-11
AT3G53990	universal stress protein (USP) family protein	#REF!	FUNCTIONS IN: molecular_function unknown;	614.7557712	1.470500004	0.20374204	7.217459911	5.29676E-13	2.37431E-11
AT3G14660	CYP72A13; electron carrier/ heme binding / iron ion binding / monooxygenase/ oxygen binding	putative cytochrome P450	FUNCTIONS IN: electron carrier activity, monooxygenase activity, iron ion binding, oxygen binding, heme binding;	294.6544725	1.93464262	0.268156213	7.214610464	5.40886E-13	2.41909E-11
AT3G24190	ABC1 family protein	#REF!	FUNCTIONS IN: protein kinase activity, ATP binding;	1280.406384	1.08287536	0.150169053	7.211042077	5.55253E-13	2.46664E-11
AT3G24170	ATGR1 (glutathione-disulfide reductase); FAD binding / NADP or NADPH binding / glutathione-disulfide reductase/ oxidoreductase	Encodes a cytosolic glutathione reductase.	FUNCTIONS IN: NADP or NADPH binding, glutathione-disulfide reductase activity, oxidoreductase activity, FAD binding;	877.9891436	1.311720074	0.182343403	7.193679909	6.3068E-13	2.783E-11
AT1G67500	ATREV3 (ARABIDOPSIS THALIANA RECOVERY PROTEIN 3); DNA binding / DNA-directed DNA polymerase	Encodes the catalytic subunit of DNA polymerase zeta.Mutants are sensitive to UV-B radiation. Gene is involved in damage-tolerance mechanisms through translesion synthesis(TLS).	FUNCTIONS IN: DNA-directed DNA polymerase activity, DNA binding;	88.14165924	2.445211679	0.340261441	7.186273208	6.65837E-13	2.93161E-11
AT5G25210	unknown protein	#REF!	FUNCTIONS IN: molecular_function unknown;	135.603803	1.865365494	0.259757819	7.181171694	6.91165E-13	3.02966E-11
AT2G28550	RAP2.7 (RELATED TO AP2.7); DNA binding / transcription factor	#REF!	FUNCTIONS IN: transcription factor activity, DNA binding;	738.2694843	1.202520509	0.16750468	7.179026336	7.02096E-13	3.07078E-11
AT1G76790	O-methyltransferase family 2 protein	#REF!	FUNCTIONS IN: methyltransferase activity, O-methyltransferase activity, protein dimerization activity;	26.98658089	5.285895156	0.73660033	7.176069493	7.17441E-13	3.13098E-11
AT1G55320	AAE18 (ACYL-ACTIVATING ENZYME 18); catalytic/ ligase	Encodes a protein with similarity to acyl activating enzymes. AAE18 is localized to the peroxisome where it may be involved in metabolism of auxin precursors to active auxins.	FUNCTIONS IN: catalytic activity, ligase activity;	55.69827744	2.48734119	0.346740563	7.173493539	7.31077E-13	3.18348E-11
AT4G39960	DNAJ heat shock family protein	#REF!	FUNCTIONS IN: unfolded protein binding, heat shock protein binding, ATP binding;	246.2599856	1.281296087	0.178880585	7.162857198	7.90126E-13	3.42555E-11
AT5G57330	aldose 1-epimerase family protein	#REF!	FUNCTIONS IN: isomerase activity, carbohydrate binding, aldose 1-epimerase activity, catalytic activity;	447.2046471	1.124644399	0.157065577	7.160349324	8.04717E-13	3.48119E-11
AT1G73990	SPPA; serine-type endopeptidase	Encodes a putative protease SppA (SppA).	FUNCTIONS IN: serine-type endopeptidase activity;	396.1524952	1.45569448	0.203421284	7.156057871	8.30301E-13	3.58404E-11
AT2G46240	BAG6 (BCL-2-ASSOCIATED ATHANOGENE 6); calmodulin binding / protein binding	A member of Arabidopsis BAG (Bcl-2-associated athanogene) proteins, plant homologs of mammalian regulators of apoptosis. Expression of BAG6 in leaves was strongly induced by heat stress. Knockout mutants exhibited enhanced susceptibility to fungal pathogen Botrytis cinerea. Plant BAG proteins are multi-functional and remarkably similar to their animal counterparts, as they regulate apoptotic-like…	FUNCTIONS IN: protein binding, calmodulin binding;	113.0481842	1.914650939	0.267819789	7.149027131	8.73951E-13	3.75609E-11
AT5G02810	PRR7 (PSEUDO-RESPONSE REGULATOR 7); transcription regulator/ two-component response regulator	PRR7 and PRR9 are partially redundant essential components of a temperature-sensitive circadian system. CCA1 and LHY had a positive effect on PRR7 expression levels.	FUNCTIONS IN: transcription regulator activity, two-component response regulator activity;	631.8957887	1.37399514	0.192283043	7.145690641	8.95445E-13	3.84014E-11
AT4G18270	ATTRANS11; P-P-bond-hydrolysis-driven protein transmembrane transporter/ catalytic	Encodes protein similar to similar to bacterial translocase I (mra Y). Expressed during flower bud development.	FUNCTIONS IN: P-P-bond-hydrolysis-driven protein transmembrane transporter activity, catalytic activity;	30.33227665	3.414086173	0.478042667	7.141802199	9.21151E-13	3.93335E-11
AT5G05410	DREB2A; DNA binding / transcription activator/ transcription factor	Encodes a transcription factor that specifically binds to DRE/CRT cis elements (responsive to drought and low-temperature stress). Belongs to the DREB subfamily A-2 of ERF/AP2 transcription factor family (DREB2A). There are eight members in this subfamily including DREB2B. The protein contains one AP2 domain. Overexpression of transcriptional activation domain of DREB2A resulted in significant dr…	FUNCTIONS IN: transcription factor activity, transcription activator activity, DNA binding;	57.00657126	2.954582445	0.413702149	7.141810729	9.21094E-13	3.93335E-11
AT5G53660	AtGRF7 (GROWTH-REGULATING FACTOR 7); transcription activator	Growth regulating factor encoding transcription activator. One of the nine members of a GRF gene family, containing nuclear targeting domain. Involved in leaf development and expressed in shoot and flower.	FUNCTIONS IN: transcription activator activity;	22.24417538	5.20139431	0.730357915	7.121705948	1.06599E-12	4.5323E-11
AT5G35735	auxin-responsive family protein	#REF!	#REF!	228.3434959	2.805917872	0.394854648	7.10620448	1.19278E-12	5.04968E-11
AT1G60890	phosphatidylinositol-4-phosphate 5-kinase family protein	#REF!	FUNCTIONS IN: 1-phosphatidylinositol-4-phosphate 5-kinase activity, phosphatidylinositol phosphate kinase activity, ATP binding;	114.5697003	1.792685117	0.252293989	7.105540346	1.19853E-12	5.0632E-11
AT1G23190	phosphoglucomutase, cytoplasmic, putative / glucose phosphomutase, putative	#REF!	FUNCTIONS IN: intramolecular transferase activity, phosphotransferases, magnesium ion binding, phosphoglucomutase activity;	448.169077	1.179965824	0.166436559	7.089583152	1.34517E-12	5.63462E-11
AT3G17790	PAP17; acid phosphatase/ phosphatase/ protein serine/threonine phosphatase	#REF!	FUNCTIONS IN: phosphatase activity, protein serine/threonine phosphatase activity, acid phosphatase activity;	401.0299349	3.827019186	0.540519467	7.080261522	1.43883E-12	6.01423E-11
AT1G49670	NQR; binding / catalytic/ oxidoreductase/ zinc ion binding	molecular function has not been defined. Was shown involved in oxidative stress tolerance.	FUNCTIONS IN: oxidoreductase activity, binding, catalytic activity, zinc ion binding;	384.1366995	1.144534419	0.161671157	7.079397721	1.44782E-12	6.0391E-11
AT5G60680	unknown protein	#REF!	FUNCTIONS IN: molecular_function unknown;	844.6488956	1.302665968	0.184122641	7.074990684	1.49459E-12	6.22107E-11
AT2G21130	peptidyl-prolyl cis-trans isomerase / cyclophilin (CYP2) / rotamase	#REF!	FUNCTIONS IN: peptidyl-prolyl cis-trans isomerase activity;	44.75430891	3.818131866	0.542961928	7.032043442	2.0353E-12	8.40114E-11
AT3G50700	AtIDD2 (Arabidopsis thaliana Indeterminate(ID)-Domain 2); nucleic acid binding / transcription factor/ zinc ion binding	zinc finger protein, similar to maize Indeterminate1 (ID1)	FUNCTIONS IN: transcription factor activity, zinc ion binding, nucleic acid binding;	420.1200074	1.75505919	0.249621014	7.030895218	2.05213E-12	8.45297E-11
AT1G76530	auxin efflux carrier family protein	#REF!	FUNCTIONS IN: auxin:hydrogen symporter activity;	60.83123218	3.463098289	0.493002658	7.024502269	2.14831E-12	8.81251E-11
AT4G18810	binding / catalytic/ transcription repressor	#REF!	FUNCTIONS IN: transcription repressor activity, binding, catalytic activity;	909.3059503	1.657575908	0.23759195	6.976565947	3.02482E-12	1.21811E-10
AT4G26270	PFK3 (PHOSPHOFRUCTOKINASE 3); 6-phosphofructokinase	#REF!	FUNCTIONS IN: 6-phosphofructokinase activity;	141.7452413	2.623492379	0.37607497	6.975982413	3.03741E-12	1.22069E-10
AT1G77920	bZIP family transcription factor	#REF!	FUNCTIONS IN: transcription factor activity, calmodulin binding;	206.2894909	2.615691165	0.375901046	6.958456736	3.4402E-12	1.37977E-10
AT3G13670	protein kinase family protein	#REF!	FUNCTIONS IN: protein serine/threonine kinase activity, protein kinase activity, kinase activity, ATP binding;	418.0354627	1.056298118	0.151810108	6.958022314	3.45083E-12	1.38124E-10
AT2G40840	DPE2 (DISPROPORTIONATING ENZYME 2); 4-alpha-glucanotransferase/ heteroglycan binding	Encodes a cytosolic protein with transglucosidase and amylomaltase activity. It is an essential component of the pathway from starch to sucrose and cellular metabolism in leaves at night. The protein binds to heteroglycans and utilizes glucose, mannose and xylose as acceptors. Fucose and galactose can also act as acceptors but less efficiently than the previous three. It was also was also recentl…	FUNCTIONS IN: 4-alpha-glucanotransferase activity, heteroglycan binding;	813.5820202	1.82059806	0.261751184	6.955453003	3.51431E-12	1.39966E-10
AT2G41180	sigA-binding protein-related	#REF!	FUNCTIONS IN: molecular_function unknown;	178.2857805	2.890701736	0.415611162	6.955303411	3.51804E-12	1.39966E-10
AT5G54290	cytochrome c biogenesis protein family	#REF!	#REF!	281.7473747	1.40889194	0.202557978	6.955499627	3.51315E-12	1.39966E-10
AT2G40100	LHCB4.3 (light harvesting complex PSII); chlorophyll binding	Lhcb4:3 protein (Lhcb4.3, light harvesting complex of photosystem II	FUNCTIONS IN: chlorophyll binding;	1017.580827	2.691659487	0.387189534	6.951787814	3.60686E-12	1.43212E-10
AT2G40140	CZF1; transcription factor	#REF!	FUNCTIONS IN: transcription factor activity;	412.3197491	1.883143266	0.271892746	6.926051889	4.32748E-12	1.69783E-10
AT3G15840	PIFI (post-illumination chlorophyll fluorescence increase)	Encodes a chloroplast-targeted protein localized in the stroma that is a novel component essential for NDH-mediated non-photochemical reduction of the plastoquinone pool in chlororespiratory electron transport.	FUNCTIONS IN: molecular_function unknown;	1471.690307	1.348271583	0.194736435	6.923571265	4.40397E-12	1.72443E-10
AT2G43500	RWP-RK domain-containing protein	#REF!	FUNCTIONS IN: transcription factor activity;	345.5893158	2.526125247	0.365451169	6.912346881	4.767E-12	1.86289E-10
AT5G26340	MSS1; carbohydrate transmembrane transporter/ hexose:hydrogen symporter/ high-affinity hydrogen:glucose symporter/ sugar:hydrogen symporter	Encodes a protein with high affinity, hexose-specific/H+ symporter activity. The activity of the transporter appears to be negatively regulated by phosphorylation. Importantly, microarray analysis, as well as the study of the expression of this gene in mutants involved in programmed cell death (PCD) demonstrated a tight correlation between this gene's expression and PCD.	FUNCTIONS IN: carbohydrate transmembrane transporter activity, sugar:hydrogen symporter activity, high-affinity hydrogen:glucose symporter activity, hexose:hydrogen symporter activity;	470.4124314	3.643544077	0.527535615	6.906726243	4.95966E-12	1.93145E-10
AT3G05690	NF-YA2 (NUCLEAR FACTOR Y, SUBUNIT A2); transcription factor	Encodes a subunit of CCAAT-binding complex, binds to CCAAT box motif present in some plant promoter sequences. One of three members of this class (HAP2A, HAP2B, HAP2C), it is expressed in vegetative and reproductive tissues.	FUNCTIONS IN: transcription factor activity;	119.5351558	2.185985204	0.316719687	6.90195555	5.12915E-12	1.98484E-10
AT3G23870	permease-related	#REF!	FUNCTIONS IN: molecular_function unknown;	40.40486798	2.962122187	0.429912575	6.890057099	5.577E-12	2.14975E-10
AT4G29110	unknown protein	#REF!	FUNCTIONS IN: molecular_function unknown;	97.89037387	3.151879556	0.457893559	6.883432834	5.84272E-12	2.24344E-10
AT1G76955	Expressed protein	#REF!	FUNCTIONS IN: molecular_function unknown;	111.6487881	3.745891004	0.544689611	6.877111165	6.10784E-12	2.32721E-10
AT1G70260	nodulin MtN21 family protein	#REF!	FUNCTIONS IN: molecular_function unknown;	85.91412919	4.23512709	0.616604035	6.868471253	6.48935E-12	2.4631E-10
AT5G56630	PFK7 (PHOSPHOFRUCTOKINASE 7); 6-phosphofructokinase	#REF!	FUNCTIONS IN: 6-phosphofructokinase activity;	367.2900011	2.281946396	0.332231009	6.868553312	6.48562E-12	2.4631E-10
AT4G23600	CORI3 (CORONATINE INDUCED 1); cystathionine beta-lyase/ transaminase	Encodes cystine lyase which is expected to be involved in amino acid metabolism, providing the plant with cysteine and the generation of precursors of ethylene biosynthesis. mRNA levels are elevated in response to wounding.	FUNCTIONS IN: cystathionine beta-lyase activity, transaminase activity;	642.4189216	3.617608008	0.52686798	6.866251403	6.59109E-12	2.49693E-10
AT3G61220	short-chain dehydrogenase/reductase (SDR) family protein	#REF!	FUNCTIONS IN: (-)-menthol dehydrogenase activity, oxidoreductase activity, (+)-neomenthol dehydrogenase activity;	242.5513184	1.578712033	0.230372654	6.852862109	7.23869E-12	2.73181E-10
AT4G27970	SLAH2 (SLAC1 HOMOLOGUE 2); transporter	Encodes a protein with ten predicted transmembrane helices. The SLAH2 protein has similarity to the SLAC1 protein involved in ion homeostasis in guard cells. But, it is not expressed in guard cells and cannot complement a slac1-2 mutant suggesting that it performs a different function. SLAH2:GFP localizes to the plasma membrane.	FUNCTIONS IN: transporter activity;	31.85700499	3.848996777	0.561658037	6.85291855	7.23583E-12	2.73181E-10
AT4G17090	CT-BMY (CHLOROPLAST BETA-AMYLASE); beta-amylase	Encodes a beta-amylase targeted to the chloroplast. Transgenic BMY8 RNAi lines fail to accumulate maltose during cold shock suggesting that maltose accumulation coincides with BMY8 expression. Apart from maltose, the sugar content of the RNAi lines were similar to wildtype (glucose and sucrose unaffected).	FUNCTIONS IN: beta-amylase activity;	7741.66448	2.05482327	0.300197506	6.844904543	7.65269E-12	2.88256E-10
AT1G78140	methyltransferase-related	#REF!	FUNCTIONS IN: methyltransferase activity;	377.1305847	1.205042322	0.176552988	6.825386159	8.76891E-12	3.26576E-10
AT1G21680	#REF!	#REF!	FUNCTIONS IN: molecular_function unknown;	1006.179472	1.231754401	0.180736837	6.81518178	9.41446E-12	3.48652E-10
AT1G51860	leucine-rich repeat protein kinase, putative	#REF!	FUNCTIONS IN: kinase activity;	81.39389894	3.015102303	0.442667702	6.811209152	9.67818E-12	3.57083E-10
AT3G57020	strictosidine synthase family protein	#REF!	FUNCTIONS IN: strictosidine synthase activity;	339.1106723	1.493869156	0.220255449	6.782439044	1.18164E-11	4.3275E-10
AT5G02940	#REF!	#REF!	#REF!	1088.270975	1.641461994	0.242172968	6.778056239	1.21803E-11	4.45257E-10
AT4G17100	unknown protein	#REF!	#REF!	209.02773	1.627654181	0.240784186	6.759805152	1.38177E-11	5.01412E-10
AT2G21520	transporter	#REF!	FUNCTIONS IN: transporter activity;	843.8352371	1.091648077	0.161618789	6.754462656	1.43366E-11	5.17779E-10
AT5G23890	#REF!	#REF!	#REF!	333.8791316	1.097443821	0.162479434	6.754355285	1.43472E-11	5.17779E-10
AT3G44860	FAMT (farnesoic acid carboxyl-O-methyltransferase); S-adenosylmethionine-dependent methyltransferase/ farnesoic acid O-methyltransferase	Encodes a farnesoic acid carboxyl-O-methyltransferase.	FUNCTIONS IN: S-adenosylmethionine-dependent methyltransferase activity, farnesoic acid O-methyltransferase activity;	100.963418	3.401022907	0.504683385	6.73892387	1.59564E-11	5.73764E-10
AT5G13750	ZIFL1 (ZINC INDUCED FACILITATOR-like 1); tetracycline:hydrogen antiporter	#REF!	FUNCTIONS IN: tetracycline:hydrogen antiporter activity;	80.24874376	1.782256586	0.265233676	6.719571262	1.8226E-11	6.49482E-10
AT4G27560	glycosyltransferase family protein	#REF!	FUNCTIONS IN: transferase activity, transferring glycosyl groups;	47.10791227	3.606238951	0.536835568	6.71758573	1.8476E-11	6.57208E-10
AT1G07050	CONSTANS-like protein-related	#REF!	FUNCTIONS IN: molecular_function unknown;	24.30173785	4.773828771	0.712022777	6.704601213	2.01957E-11	7.14532E-10
AT5G25120	CYP71B11; electron carrier/ heme binding / iron ion binding / monooxygenase/ oxygen binding	putative cytochrome P450	FUNCTIONS IN: electron carrier activity, monooxygenase activity, iron ion binding, oxygen binding, heme binding;	143.4748536	1.789305386	0.266930969	6.703251379	2.03832E-11	7.19881E-10
AT3G07700	ABC1 family protein	#REF!	#REF!	895.280709	1.168640262	0.174733689	6.688122202	2.26052E-11	7.92704E-10
AT5G06690	WCRKC1 (WCRKC THIOREDOXIN 1)	Encodes a thioredoxin (WCRKC1) localized in chloroplast stroma. Contains a WCRKC motif.	#REF!	327.6762006	1.999074207	0.298928099	6.687475058	2.27054E-11	7.94809E-10
AT5G53420	#REF!	#REF!	FUNCTIONS IN: molecular_function unknown;	365.8658838	2.381618961	0.356285069	6.684588183	2.31575E-11	8.09205E-10
AT3G09540	pectate lyase family protein	#REF!	FUNCTIONS IN: lyase activity, pectate lyase activity;	74.16628067	2.308088192	0.346099879	6.668850051	2.57815E-11	8.94588E-10
AT5G63880	VPS20.1	#REF!	#REF!	121.1486319	1.717260566	0.257917472	6.658178499	2.77242E-11	9.60314E-10
AT4G15450	#REF!	#REF!	#REF!	309.481143	1.601063995	0.241088431	6.640982268	3.116E-11	1.07556E-09
AT3G06510	SFR2 (SENSITIVE TO FREEZING 2); beta-glucosidase/ hydrolase, hydrolyzing O-glycosyl compounds	Encodes a protein with beta-glucosidase activity, mutants show increased sensitivity to freezing	FUNCTIONS IN: beta-glucosidase activity, hydrolase activity, hydrolyzing O-glycosyl compounds;	1127.012044	1.335988324	0.201492451	6.630463416	3.34635E-11	1.15306E-09
AT5G61530	small G protein family protein / RhoGAP family protein	#REF!	FUNCTIONS IN: Rho GTPase activator activity;	373.1702735	1.168856473	0.176346643	6.628175366	3.39862E-11	1.1677E-09
AT3G07650	COL9 (CONSTANS-LIKE 9); transcription factor/ zinc ion binding	This gene belongs to the CO (CONSTANS) gene family. This gene family is divided in three subgroups: groups III, to which COL9 belongs, is characterised by one B-box (supposed to regulate protein-protein interactions) and a second diverged zinc finger. COL9 downregulates expression of CO (CONSTANS) as well as FT and SOC1 which are known regulatory targets of CO.	FUNCTIONS IN: transcription factor activity, zinc ion binding;	147.3092616	2.242844161	0.338581038	6.624246225	3.49025E-11	1.19641E-09
AT1G55490	CPN60B (CHAPERONIN 60 BETA); ATP binding / protein binding	encodes the beta subunit of the chloroplast chaperonin 60, a homologue of bacterial GroEL. Mutants in this gene develops lesions on its leaves, expresses systemic acquired resistance (SAR) and develops accelerated cell death to heat shock stress. The protein has molecular chaperone activity for suppressing protein aggregation in vitro.	FUNCTIONS IN: protein binding, ATP binding;	1894.022502	1.279385089	0.193393326	6.615456243	3.70408E-11	1.26315E-09
AT5G17860	CAX7 (calcium exchanger 7); calcium:sodium antiporter/ cation:cation antiporter	#REF!	FUNCTIONS IN: cation:cation antiporter activity, calcium:sodium antiporter activity;	134.9583809	2.901372701	0.439677827	6.598860627	4.1433E-11	1.40327E-09
AT1G53100	acetylglucosaminyltransferase	#REF!	FUNCTIONS IN: acetylglucosaminyltransferase activity;	118.8682534	3.995579481	0.60638771	6.589149835	4.42352E-11	1.49562E-09
AT1G16840	unknown protein	#REF!	FUNCTIONS IN: molecular_function unknown;	233.4160387	1.771261969	0.268854847	6.588171982	4.45275E-11	1.50293E-09
AT5G39040	ATTAP2; ATPase, coupled to transmembrane movement of substances / transporter	member of TAP subfamily	FUNCTIONS IN: ATPase activity, coupled to transmembrane movement of substances, transporter activity;	244.333577	1.251291853	0.189962506	6.587046462	4.48662E-11	1.50991E-09
AT5G27930	protein phosphatase 2C, putative / PP2C, putative	#REF!	FUNCTIONS IN: protein serine/threonine phosphatase activity, catalytic activity;	205.4796235	2.676781984	0.406742569	6.58102247	4.67224E-11	1.569E-09
AT2G24120	SCA3 (SCABRA 3); DNA binding / DNA-directed RNA polymerase	#REF!	FUNCTIONS IN: DNA-directed RNA polymerase activity, DNA binding;	284.2943276	1.867319027	0.284882178	6.554706374	5.57515E-11	1.85336E-09
AT1G52880	NAM (NO APICAL MERISTEM); transcription factor	Transcription factor with a NAC domain. Homologous to the petunia gene NAM which is required for the development of the shoot. Expressed in the embryo.	FUNCTIONS IN: transcription factor activity;	39.40699427	3.069906331	0.469339397	6.540909099	6.1146E-11	2.01914E-09
AT2G29630	THIC (ThiaminC); ADP-ribose pyrophosphohydrolase/ catalytic/ iron-sulfur cluster binding	Encodes a protein involved in thiamine biosynthesis. The protein is an iron-sulfur cluster protein predicted to catalyze the conversion of 5-aminoimidazole ribonucleotide (AIR) to hydroxymethylpyrimidine phosphate (HMP-P). A severe reduction of THIC levels in plants decreases vitamin B1 (thiamin diphosphate (TPP)) levels and also leads to changes in the levels of numerous other metabolites since …	FUNCTIONS IN: iron-sulfur cluster binding, ADP-ribose pyrophosphohydrolase activity, catalytic activity;	3906.371577	1.288611216	0.197491673	6.524888865	6.8052E-11	2.23231E-09
AT4G37320	CYP81D5; electron carrier/ heme binding / iron ion binding / monooxygenase/ oxygen binding	member of CYP81D	FUNCTIONS IN: electron carrier activity, monooxygenase activity, iron ion binding, oxygen binding, heme binding;	65.05357678	2.434166431	0.373262208	6.521331069	6.96862E-11	2.28214E-09
AT5G14590	isocitrate dehydrogenase, putative / NADP+ isocitrate dehydrogenase, putative	#REF!	FUNCTIONS IN: isocitrate dehydrogenase (NADP+) activity, oxidoreductase activity, acting on the CH-OH group of donors, NAD or NADP as acceptor;	260.220143	1.044614998	0.160526162	6.507443911	7.64403E-11	2.49919E-09
AT5G06510	NF-YA10 (NUCLEAR FACTOR Y, SUBUNIT A10); transcription factor	#REF!	FUNCTIONS IN: transcription factor activity;	54.07681699	2.047521088	0.315092182	6.498165315	8.13054E-11	2.65388E-09
AT3G15430	regulator of chromosome condensation (RCC1) family protein	#REF!	FUNCTIONS IN: Ran GTPase binding;	208.5172309	1.20126101	0.185338383	6.48144755	9.08468E-11	2.95558E-09
AT2G35490	plastid-lipid associated protein PAP, putative	#REF!	FUNCTIONS IN: structural molecule activity;	707.2946624	1.006818457	0.155399323	6.478911489	9.23867E-11	2.99195E-09
AT4G18280	glycine-rich cell wall protein-related	#REF!	FUNCTIONS IN: molecular_function unknown;	41.37766734	2.36465197	0.365153298	6.475778755	9.43242E-11	3.04869E-09
AT1G02205	CER1 (ECERIFERUM 1); octadecanal decarbonylase	Expression of the CER1 gene associated with production of stem epicuticular wax and pollen fertility. Biochemical studies showed that cer1 mutants are blocked in the conversion of stem wax C30 aldehydes to C29 alkanes, and they also lack the secondary alcohols and ketones. These suggested the CER1 protein is a aldehyde decarbonylase.	FUNCTIONS IN: octadecanal decarbonylase activity;	278.0098077	4.028234638	0.62228364	6.473309563	9.58792E-11	3.0939E-09
AT3G62550	universal stress protein (USP) family protein	#REF!	FUNCTIONS IN: molecular_function unknown;	1409.0432	2.194762853	0.339262949	6.469208804	9.85174E-11	3.16357E-09
AT4G18422	unknown protein	#REF!	FUNCTIONS IN: molecular_function unknown;	51.2472175	4.934423279	0.763863884	6.459820113	1.04828E-10	3.35533E-09
AT5G51820	PGM (PHOSPHOGLUCOMUTASE); phosphoglucomutase	Encodes a plastid isoform of the enzyme phosphoglucomutase involved in controlling photosynthetic carbon flow. Effective petiole movement against the direction of the gravity requires functional PGM activity that is required for full development of amyloplasts.	FUNCTIONS IN: phosphoglucomutase activity;	709.0887406	1.749310102	0.271692608	6.438563465	1.2061E-10	3.83569E-09
AT2G32810	BGAL9 (Beta galactosidase 9); beta-galactosidase/ catalytic/ cation binding / sugar binding	putative beta-galactosidase	FUNCTIONS IN: sugar binding, cation binding, beta-galactosidase activity, catalytic activity;	480.7173371	1.097897684	0.17081696	6.427334155	1.29861E-10	4.1167E-09
AT4G33010	AtGLDP1 (Arabidopsis thaliana glycine decarboxylase P-protein 1); catalytic/ glycine dehydrogenase (decarboxylating)/ pyridoxal phosphate binding	#REF!	FUNCTIONS IN: glycine dehydrogenase (decarboxylating) activity, pyridoxal phosphate binding, catalytic activity;	12516.22538	1.167004214	0.182045419	6.410511303	1.45032E-10	4.57568E-09
AT1G73680	pathogen-responsive alpha-dioxygenase, putative	#REF!	FUNCTIONS IN: oxidoreductase activity, acting on single donors with incorporation of molecular oxygen, incorporation of two atoms of oxygen, peroxidase activity, heme binding;	362.4544768	1.117181438	0.174692585	6.395127989	1.60413E-10	5.02889E-09
AT5G06220	#REF!	#REF!	FUNCTIONS IN: molecular_function unknown;	667.3558501	1.032882963	0.161520763	6.394738019	1.60823E-10	5.03378E-09
AT4G03520	ATHM2; enzyme activator	chloroplast localized thioredoxin, similar to prokaryotic types.	FUNCTIONS IN: enzyme activator activity;	1023.87529	1.085540301	0.169940134	6.38778066	1.68311E-10	5.25984E-09
AT3G49580	LSU1 (RESPONSE TO LOW SULFUR 1)	#REF!	FUNCTIONS IN: molecular_function unknown;	130.9924159	4.640923142	0.72672622	6.386068112	1.70205E-10	5.30829E-09
AT3G52850	VSR1 (VACUOLAR SORTING RECEPTOR HOMOLOG 1); amino-terminal vacuolar sorting propeptide binding	Encodes the Vacuolar Sorting Receptor-1 (VSR-1)/Epidermal Growth Factor Receptor-like protein1(VSR-1/ATELP1). Binds vacuolar targeting signals. Involved in sorting seed storage proteins into vacuoles.	FUNCTIONS IN: amino-terminal vacuolar sorting propeptide binding;	973.0136566	1.179511236	0.184705675	6.385896029	1.70397E-10	5.30829E-09
AT3G60440	#REF!	#REF!	#REF!	46.13590987	2.160448014	0.3386795	6.379033908	1.78209E-10	5.53424E-09
AT4G29190	zinc finger (CCCH-type) family protein	#REF!	FUNCTIONS IN: transcription factor activity;	1901.15517	2.272178404	0.3566656	6.370612706	1.88275E-10	5.81947E-09
AT2G38670	PECT1 (PHOSPHORYLETHANOLAMINE CYTIDYLYLTRANSFERASE 1); ethanolamine-phosphate cytidylyltransferase	Encodes a mitochondrial ethanolamine-phosphate cytidylyltransferase, involved in phosphatidylethanolamine (PE) biosynthesis.	FUNCTIONS IN: ethanolamine-phosphate cytidylyltransferase activity;	204.5522075	1.449597389	0.228051294	6.356453251	2.06465E-10	6.36189E-09
AT1G65900	unknown protein	#REF!	FUNCTIONS IN: molecular_function unknown;	16.62353467	4.78172472	0.75314582	6.349002539	2.16715E-10	6.66737E-09
AT3G14020	NF-YA6 (NUCLEAR FACTOR Y, SUBUNIT A6); transcription factor	#REF!	FUNCTIONS IN: transcription factor activity;	157.5894216	1.39112752	0.219913291	6.325800104	2.51924E-10	7.70272E-09
AT5G37510	EMB1467 (embryo defective 1467); NADH dehydrogenase (ubiquinone)/ NADH dehydrogenase/ electron carrier/ iron-sulfur cluster binding / oxidoreductase/ oxidoreductase, acting on NADH or NADPH	Encodes a subunit of the 400 kDa subcomplex of the mitochondrial NADH dehydrogenase (complex I). The protein has been isolated in the male gametophyte.	FUNCTIONS IN: in 6 functions;	1069.111816	1.008356139	0.159698092	6.314140161	2.71668E-10	8.28242E-09
AT5G63420	emb2746 (embryo defective 2746); DNA binding / catalytic/ hydrolase	#REF!	FUNCTIONS IN: hydrolase activity, DNA binding, catalytic activity;	283.4095522	1.486492874	0.235530112	6.311264656	2.76764E-10	8.41033E-09
AT4G25640	MATE efflux family protein	#REF!	FUNCTIONS IN: antiporter activity, drug transporter activity;	522.5086515	1.416155551	0.224493909	6.308213681	2.82274E-10	8.55153E-09
AT5G10790	UBP22 (UBIQUITIN-SPECIFIC PROTEASE 22); ubiquitin thiolesterase/ ubiquitin-specific protease/ zinc ion binding	Encodes a ubiquitin-specific protease.	FUNCTIONS IN: ubiquitin-specific protease activity, ubiquitin thiolesterase activity, zinc ion binding;	115.8348906	1.696152479	0.269545798	6.292631869	3.12128E-10	9.42712E-09
AT4G02710	kinase interacting family protein	#REF!	FUNCTIONS IN: molecular_function unknown;	88.14046809	2.851134147	0.453471417	6.287351403	3.22928E-10	9.73846E-09
AT5G58700	phosphoinositide-specific phospholipase C family protein	#REF!	FUNCTIONS IN: phospholipase C activity, phosphoinositide phospholipase C activity, phosphoric diester hydrolase activity;	31.09645996	3.638884843	0.579340259	6.281084024	3.3622E-10	1.01085E-08
AT4G00490	BAM2 (BETA-AMYLASE 2); beta-amylase	Encodes a chloroplast beta-amylase. The enzyme activity is very weak compared to BAM1 and BAM3. Mutant of BAM2 has no visible phenotype.	FUNCTIONS IN: beta-amylase activity;	433.8104831	1.81908756	0.28968102	6.279622871	3.39395E-10	1.01885E-08
AT3G26180	CYP71B20; electron carrier/ heme binding / iron ion binding / monooxygenase/ oxygen binding	putative cytochrome P450	FUNCTIONS IN: electron carrier activity, monooxygenase activity, iron ion binding, oxygen binding, heme binding;	279.8936575	1.420735139	0.226319084	6.277575523	3.43893E-10	1.0308E-08
AT4G23270	protein kinase family protein	#REF!	FUNCTIONS IN: protein serine/threonine kinase activity, protein tyrosine kinase activity, protein kinase activity, ATP binding;	203.6955418	1.675298228	0.266934605	6.276062351	3.47255E-10	1.0393E-08
AT2G36350	protein kinase, putative	#REF!	FUNCTIONS IN: kinase activity;	281.9234289	1.955227832	0.312318952	6.260356024	3.841E-10	1.13929E-08
AT3G46370	leucine-rich repeat protein kinase, putative	#REF!	FUNCTIONS IN: protein serine/threonine kinase activity, kinase activity, ATP binding;	147.8979787	2.408725298	0.384758906	6.260349689	3.84115E-10	1.13929E-08
AT5G57380	VIN3 (VERNALIZATION INSENSITIVE 3); protein binding / zinc ion binding	Encodes a plant homeodomain protein VERNALIZATION INSENSITIVE 3 (VIN3). In planta VIN3 and VRN2, VERNALIZATION 2, are part of a large protein complex that can include the polycomb group (PcG) proteins FERTILIZATION INDEPENDENT ENDOSPERM (FIE), CURLY LEAF (CLF), and SWINGER (SWN or EZA1). The complex has a role in establishing FLC (FLOWERING LOCUS C) repression during vernalization.	FUNCTIONS IN: protein binding, zinc ion binding;	24.80403476	4.225411697	0.67527287	6.257339641	3.916E-10	1.15976E-08
AT5G61820	#REF!	#REF!	FUNCTIONS IN: molecular_function unknown;	382.4235591	1.861971105	0.298860717	6.230230336	4.6575E-10	1.3671E-08
AT1G21390	emb2170 (embryo defective 2170)	#REF!	FUNCTIONS IN: molecular_function unknown;	71.27024343	2.19803082	0.352945564	6.227676577	4.73403E-10	1.38546E-08
AT5G02790	In2-1 protein, putative	#REF!	#REF!	1172.172839	1.132355918	0.181855566	6.226677272	4.76431E-10	1.38909E-08
AT5G07100	WRKY26; transcription factor	Encodes WRKY DNA-binding protein 26 (WRKY26).	FUNCTIONS IN: transcription factor activity;	260.0483712	1.709428536	0.274531025	6.226722585	4.76293E-10	1.38909E-08
AT4G12300	CYP706A4; electron carrier/ heme binding / iron ion binding / monooxygenase/ oxygen binding	member of CYP706A	FUNCTIONS IN: electron carrier activity, monooxygenase activity, iron ion binding, oxygen binding, heme binding;	378.8477473	1.465382323	0.235425404	6.224401874	4.83397E-10	1.40335E-08
AT1G18265	unknown protein	#REF!	FUNCTIONS IN: molecular_function unknown;	30.26336104	2.995515304	0.48169229	6.218732101	5.01188E-10	1.44753E-08
AT4G25130	peptide methionine sulfoxide reductase, putative	#REF!	FUNCTIONS IN: peptide-methionine-(S)-S-oxide reductase activity, oxidoreductase activity, acting on sulfur group of donors, disulfide as acceptor;	477.8182208	1.091668469	0.17585414	6.207806469	5.37293E-10	1.54729E-08
AT4G03200	catalytic	#REF!	FUNCTIONS IN: catalytic activity;	651.0804052	1.226957054	0.198716148	6.174420494	6.64066E-10	1.89858E-08
AT1G30400	MRP1 (ARABIDOPSIS THALIANA MULTIDRUG RESISTANCE-ASSOCIATED PROTEIN 1); ATPase, coupled to transmembrane movement of substances / xenobiotic-transporting ATPase	glutathione S-conjugate transporting ATPase (AtMRP1) mRNA. The expression of this gene is upregulated by herbicide safeners such as benoxacor and fenclorim.	FUNCTIONS IN: ATPase activity, coupled to transmembrane movement of substances, xenobiotic-transporting ATPase activity;	1999.60408	1.105456108	0.179184747	6.169365022	6.85648E-10	1.95746E-08
AT5G37600	ATGSR1; copper ion binding / glutamate-ammonia ligase	encodes a cytosolic glutamine synthetase, the enzyme has high affinity with substrate ammonium	FUNCTIONS IN: glutamate-ammonia ligase activity, copper ion binding;	1366.455105	2.187312822	0.354773276	6.165382146	7.03131E-10	1.99806E-08
AT5G15650	RGP2 (REVERSIBLY GLYCOSYLATED POLYPEPTIDE 2); transferase, transferring hexosyl groups	Reversibly Glycosylated Polypeptide-2	FUNCTIONS IN: transferase activity, transferring hexosyl groups;	1174.519879	1.893954328	0.307439464	6.160413829	7.25551E-10	2.05656E-08
AT2G46170	reticulon family protein (RTNLB5)	#REF!	#REF!	198.8798422	1.317609844	0.213915339	6.159492121	7.29786E-10	2.06561E-08
AT5G43745	phosphotransferase-related	#REF!	#REF!	169.1958066	1.49185532	0.242430847	6.153735552	7.56788E-10	2.13898E-08
AT5G43860	ATCLH2; chlorophyllase	Encodes a chlorophyllase, the first enzyme in chlorophyll degradation. It catalyzes the hydrolysis of the ester bond to chlorophyllide and phytol. AtCLH2 has a typical signal sequence for the chloroplast. Gene expression does not respond to methyljasmonate, a known promoter of senescence and chlorophyll degradation.	FUNCTIONS IN: chlorophyllase activity;	21.67104101	3.367025285	0.547740134	6.147121742	7.89016E-10	2.22372E-08
AT1G08920	sugar transporter, putative	#REF!	FUNCTIONS IN: carbohydrate transmembrane transporter activity, sugar:hydrogen symporter activity;	110.2044729	2.799616424	0.455573774	6.145253701	7.98358E-10	2.24367E-08
AT5G58070	TIL (TEMPERATURE-INDUCED LIPOCALIN); binding / transporter	Encodes a temperature-induced lipocalin TIL1. Involved in thermotolerance. Peripherally associated with plasma membrane.	FUNCTIONS IN: binding, transporter activity;	605.8639045	1.751738044	0.285048894	6.145394989	7.97648E-10	2.24367E-08
AT5G40720	#REF!	#REF!	FUNCTIONS IN: molecular_function unknown;	296.4501241	1.425844427	0.232048317	6.144601467	8.01645E-10	2.24972E-08
AT1G08890	sugar transporter family protein	#REF!	FUNCTIONS IN: carbohydrate transmembrane transporter activity, sugar:hydrogen symporter activity;	142.6812678	2.790015148	0.454179432	6.14297996	8.09875E-10	2.2696E-08
AT5G26220	ChaC-like family protein	#REF!	FUNCTIONS IN: molecular_function unknown;	95.96784242	4.443681339	0.723487477	6.142029382	8.14738E-10	2.28E-08
AT1G02220	ANAC003 (Arabidopsis NAC domain containing protein 3); transcription factor	#REF!	FUNCTIONS IN: transcription factor activity;	21.98777672	3.514730052	0.573033469	6.133551078	8.59388E-10	2.39818E-08
AT4G11010	NDPK3 (NUCLEOSIDE DIPHOSPHATE KINASE 3); ATP binding / nucleoside diphosphate kinase	nucleoside diphosphate kinase 3 (ndpk3), located to the inter-membrane space in mitochondria	FUNCTIONS IN: nucleoside diphosphate kinase activity, ATP binding;	450.8456531	1.300382922	0.212414643	6.121908085	9.24614E-10	2.56934E-08
AT2G38940	ATPT2 (ARABIDOPSIS THALIANA PHOSPHATE TRANSPORTER 2); carbohydrate transmembrane transporter/ inorganic phosphate transmembrane transporter/ phosphate transmembrane transporter/ sugar:hydrogen symporter	phosphate transporter (AtPT2)	FUNCTIONS IN: phosphate transmembrane transporter activity, carbohydrate transmembrane transporter activity, sugar:hydrogen symporter activity, inorganic phosphate transmembrane transporter activity;	37.86089842	4.833096454	0.790230826	6.116056592	9.59193E-10	2.65426E-08
AT4G36195	serine carboxypeptidase S28 family protein	#REF!	FUNCTIONS IN: serine-type peptidase activity;	354.481056	1.180544172	0.193068532	6.114637935	9.67764E-10	2.67424E-08
AT3G03640	BGLU25 (BETA GLUCOSIDASE 25); catalytic/ cation binding / hydrolase, hydrolyzing O-glycosyl compounds	Encodes beta-glucosidase (GLUC).	FUNCTIONS IN: cation binding, hydrolase activity, hydrolyzing O-glycosyl compounds, catalytic activity;	113.3628228	1.965263678	0.321958194	6.104095865	1.03384E-09	2.84889E-08
AT2G29720	CTF2B; monooxygenase/ oxidoreductase	Encodes CTF2B.	FUNCTIONS IN: oxidoreductase activity, monooxygenase activity;	169.6852565	2.277770805	0.373307586	6.101592598	1.05017E-09	2.88185E-08
AT4G21380	ARK3 (A. THALIANA RECEPTOR KINASE 3); kinase/ transmembrane receptor protein serine/threonine kinase	encodes a putative receptor-like serine/threonine protein kinases that is similar to Brassica self-incompatibility (S) locus. Expressed in root. Shoot expression limited to limited to the root-hypocotyl transition zone and at the base of lateral roots as well as in axillary buds, and pedicels.	FUNCTIONS IN: transmembrane receptor protein serine/threonine kinase activity, kinase activity;	58.25789171	2.30959514	0.379088726	6.09249229	1.11166E-09	3.04218E-08
AT1G79550	PGK (PHOSPHOGLYCERATE KINASE); phosphoglycerate kinase	Encodes cytosolic phosphoglycerate kinase (PGK).	FUNCTIONS IN: phosphoglycerate kinase activity;	719.5143087	1.105730741	0.181642581	6.087398307	1.1476E-09	3.12328E-08
AT3G05936	unknown protein	#REF!	FUNCTIONS IN: molecular_function unknown;	87.62768899	1.739409219	0.285937036	6.08318965	1.17815E-09	3.20201E-08
AT5G37780	CAM1 (CALMODULIN 1); calcium ion binding	encodes a calmodulin that is involved in thigmomorphogenesis. Gene expression is rapidly induced upon a variety of abiotic stimuli, including water spray, subirrigation, wind, touch, wounding, or darkness.	FUNCTIONS IN: calcium ion binding;	203.6773073	1.951079603	0.320866566	6.080657231	1.19691E-09	3.2441E-08
AT5G60540	PDX2 (PYRIDOXINE BIOSYNTHESIS 2); glutaminase/ glutaminyl-tRNA synthase (glutamine-hydrolyzing)/ protein heterodimerization	Encodes a protein predicted to function in tandem with PDX1 to form glutamine amidotransferase complex with involved in vitamin B6 biosynthesis. PDX2 is predicted to function as glutaminase within the complex.	FUNCTIONS IN: glutaminyl-tRNA synthase (glutamine-hydrolyzing) activity, glutaminase activity, protein heterodimerization activity;	237.1229986	1.280711731	0.211110332	6.06655165	1.30686E-09	3.52762E-08
AT5G22300	NIT4 (NITRILASE 4); 3-cyanoalanine hydratase/ cyanoalanine nitrilase/ indole-3-acetonitrile nitrilase/ nitrilase/ nitrile hydratase	encodes a nitrilase isomer. The purified enzyme shows a strong substrate specificity for beta-cyano-L-alanine, a intermediate product of the cyanide detoxification pathway.	FUNCTIONS IN: 3-cyanoalanine hydratase activity, indole-3-acetonitrile nitrilase activity, nitrile hydratase activity, cyanoalanine nitrilase activity, nitrilase activity;	39.82980118	3.416024108	0.564449942	6.051952267	1.43101E-09	3.8211E-08
AT3G06050	PRXIIF (PEROXIREDOXIN IIF); antioxidant/ peroxidase	Encodes a mitochondrial matrix localized peroxiredoxin involved in redox homeostasis. Knockout mutants have reduced root growth under certain oxidative stress conditions.	FUNCTIONS IN: peroxidase activity, antioxidant activity;	350.6870507	1.112474976	0.183926186	6.048486086	1.46213E-09	3.89371E-08
AT4G12000	#REF!	#REF!	#REF!	206.4723885	1.924680682	0.318395315	6.044940343	1.49465E-09	3.96965E-08
AT4G01480	AtPPa5 (Arabidopsis thaliana pyrophosphorylase 5); inorganic diphosphatase/ pyrophosphatase	Encodes a protein that might have inorganic pyrophosphatase activity.	FUNCTIONS IN: inorganic diphosphatase activity, pyrophosphatase activity;	280.0511684	1.452314094	0.240867159	6.029523091	1.64444E-09	4.35579E-08
AT3G13810	AtIDD11 (Arabidopsis thaliana Indeterminate(ID)-Domain 11); nucleic acid binding / transcription factor/ zinc ion binding	#REF!	FUNCTIONS IN: transcription factor activity, zinc ion binding, nucleic acid binding;	514.8895558	1.450255913	0.240664714	6.026042985	1.68023E-09	4.44463E-08
AT1G67660	DNA binding / nuclease	#REF!	FUNCTIONS IN: DNA binding, nuclease activity;	83.5691052	1.796869304	0.298384218	6.021998472	1.72277E-09	4.55109E-08
AT3G62910	APG3 (ALBINO AND PALE GREEN); translation release factor/ translation release factor, codon specific	Isolated in a screen for chloroplast development mutants. Pale green, albino seedlings arrest early in seedling development.	FUNCTIONS IN: translation release factor activity, codon specific, translation release factor activity;	294.2657442	1.137795695	0.189184972	6.014197021	1.80781E-09	4.7504E-08
AT5G15640	mitochondrial substrate carrier family protein	#REF!	FUNCTIONS IN: binding;	113.0285538	1.602258422	0.266877264	6.003727695	1.92838E-09	5.05384E-08
AT4G38550	#REF!	#REF!	#REF!	1259.353319	1.313551515	0.219267583	5.990632518	2.09026E-09	5.44927E-08
AT5G49910	CPHSC70-2EAT SHOCK PROTEIN 70-2 (CHLOROPLAST HEAT SHOCK PROTEIN 70-2); ATP binding / unfolded protein binding	heat shock protein 70 (Hsc70-7); nuclear	FUNCTIONS IN: unfolded protein binding, ATP binding;	1086.96946	1.089514726	0.182001592	5.986292292	2.14678E-09	5.58192E-08
AT4G21910	MATE efflux family protein	#REF!	FUNCTIONS IN: drug transporter activity, antiporter activity, transporter activity;	276.2364597	2.603916239	0.435263513	5.982390354	2.19887E-09	5.70985E-08
AT1G53230	TCP3; transcription factor	Encodes a member of a recently identified plant transcription factor family that includes Teosinte branched 1, Cycloidea 1, and proliferating cell nuclear antigen (PCNA) factors, PCF1 and 2. Regulated by miR319. Involved in heterchronic regulation of leaf differentiation.	FUNCTIONS IN: transcription factor activity;	131.3213456	1.646874562	0.275362216	5.980757222	2.22103E-09	5.75984E-08
AT1G75040	PR5 (PATHOGENESIS-RELATED GENE 5)	Thaumatin-like protein involved in response to pathogens. mRNA level of the PR-5 gene (At1g75040	)is significantly changed after cutting the inflorescence stem indicating the existence of a network of signal transducing pathways as other stress-regulated genes (At5g01410	1529.729781	2.789706764	0.467400962	5.968551612	2.39369E-09	6.18333E-08
AT1G12770	EMB1586 (embryo defective 1586); ATP binding / ATP-dependent helicase/ helicase/ nucleic acid binding	#REF!	FUNCTIONS IN: helicase activity, ATP binding, nucleic acid binding, ATP-dependent helicase activity;	242.6434867	1.015474972	0.170188018	5.966783007	2.41977E-09	6.24256E-08
AT1G33970	avirulence-responsive protein, putative / avirulence induced gene protein, putative / AIG protein, putative	#REF!	FUNCTIONS IN: GTP binding;	368.3929271	1.611027834	0.27065965	5.952227575	2.64517E-09	6.80634E-08
AT2G37520	PHD finger family protein	#REF!	FUNCTIONS IN: protein binding, DNA binding, zinc ion binding;	403.1953857	1.433752622	0.242050275	5.923367047	3.15416E-09	8.00171E-08
AT5G50450	zinc finger (MYND type) family protein	#REF!	FUNCTIONS IN: binding, zinc ion binding;	59.27024873	3.913808996	0.66189567	5.913030067	3.35871E-09	8.47721E-08
AT3G05970	LACS6 (long-chain acyl-CoA synthetase 6); long-chain-fatty-acid-CoA ligase	encode peroxisomal long-chain acyl-CoA synthetase (LACS) isozymes	FUNCTIONS IN: long-chain-fatty-acid-CoA ligase activity;	337.869178	1.597294631	0.270160443	5.912392689	3.37174E-09	8.49926E-08
AT4G04020	FIB (FIBRILLIN); structural molecule	Fibrillin precursor protein. The fibrillin preprotein, but not the mature protein interacts with ABI2. Regulated by abscisic acid response regulators. Involved in abscisic acid-mediated photoprotection.	FUNCTIONS IN: structural molecule activity;	397.0765691	1.559182795	0.263724203	5.912171804	3.37626E-09	8.49986E-08
AT3G12800	SDRB (SHORT-CHAIN DEHYDROGENASE-REDUCTASE B); binding / catalytic/ oxidoreductase	#REF!	FUNCTIONS IN: oxidoreductase activity, binding, catalytic activity;	284.9175969	1.153196743	0.195811467	5.889321825	3.87784E-09	9.68872E-08
AT1G53310	ATPPC1 (PHOSPHOENOLPYRUVATE CARBOXYLASE 1); catalytic/ phosphoenolpyruvate carboxylase	Encodes one of four Arabidopsis phosphoenolpyruvate carboxylase proteins.	FUNCTIONS IN: phosphoenolpyruvate carboxylase activity, catalytic activity;	918.4424009	1.928478856	0.327566336	5.887292564	3.92573E-09	9.79604E-08
AT5G37260	RVE2 (REVEILLE 2); DNA binding / transcription factor	Encodes a MYB family transcription factor Circadian 1 (CIR1). Involved in circadian regulation in Arabidopsis.	FUNCTIONS IN: transcription factor activity, DNA binding;	132.6849998	2.319984949	0.394563397	5.879878787	4.10567E-09	1.02193E-07
AT3G62580	#REF!	#REF!	FUNCTIONS IN: molecular_function unknown;	260.8037055	1.252306049	0.213146501	5.875330079	4.22002E-09	1.04907E-07
AT5G11670	ATNADP-ME2 (NADP-malic enzyme 2); malate dehydrogenase (oxaloacetate-decarboxylating) (NADP+)/ malic enzyme/ oxidoreductase, acting on NADH or NADPH, NAD or NADP as acceptor	The malic enzyme (EC 1.1.1.40) encoded by AtNADP-ME2 is presumably a cytosolic enzyme involved in malate metabolism and possibly assisting the oxidative pentose phosphate pathway. AtNADP-ME2 counts for the major part of NADP-ME activity in mature tissues of Arabidopsis.	FUNCTIONS IN: oxidoreductase activity, acting on NADH or NADPH, NAD or NADP as acceptor, malate dehydrogenase (oxaloacetate-decarboxylating) (NADP+) activity, malic enzyme activity;	1813.788078	2.052097497	0.349522207	5.871150547	4.32781E-09	1.07318E-07
AT3G11230	yippee family protein	#REF!	FUNCTIONS IN: molecular_function unknown;	91.2830817	2.179803902	0.372696603	5.848735631	4.95324E-09	1.21609E-07
AT1G34130	STT3B (staurosporin and temperature sensitive 3-like b); oligosaccharyl transferase	Encodes homolog of yeast STT3, a subunit of oligosaccharyltransferase.	FUNCTIONS IN: oligosaccharyl transferase activity;	238.2788916	1.095326644	0.187311646	5.847616361	4.98667E-09	1.22127E-07
AT3G23550	MATE efflux family protein	#REF!	FUNCTIONS IN: antiporter activity, drug transporter activity, transporter activity;	163.0326068	1.447062776	0.247637427	5.843473638	5.11234E-09	1.24896E-07
AT3G15750	unknown protein	#REF!	FUNCTIONS IN: molecular_function unknown;	46.41418669	2.235216004	0.383138991	5.833955962	5.41284E-09	1.32075E-07
AT2G34960	CAT5 (CATIONIC AMINO ACID TRANSPORTER 5); L-glutamate transmembrane transporter/ L-lysine transmembrane transporter/ arginine transmembrane transporter/ cationic amino acid transmembrane transporter	Encodes a member of the cationic amino acid transporter (CAT) subfamily of amino acid polyamine choline transporters. Mediates efficient uptake of Lys, Arg and Glu in a yeast system. Localized to the plasma membrane.	FUNCTIONS IN: L-lysine transmembrane transporter activity, arginine transmembrane transporter activity, cationic amino acid transmembrane transporter activity, L-glutamate transmembrane transporter activity;	64.67416221	2.364018735	0.405840008	5.825001704	5.7112E-09	1.38842E-07
AT2G29320	tropinone reductase, putative / tropine dehydrogenase, putative	#REF!	FUNCTIONS IN: oxidoreductase activity, binding, catalytic activity;	307.3117351	1.161446716	0.19964023	5.817698753	5.96633E-09	1.44689E-07
AT3G15270	SPL5 (SQUAMOSA PROMOTER BINDING PROTEIN-LIKE 5); DNA binding / transcription factor	Encodes a member of the SPL (squamosa-promoter binding protein-like)gene family, a novel gene family encoding DNA binding proteins and putative transcription factors. Contains the SBP-box, which encodes the SBP-domain, required and sufficient for interaction with DNA. It is involved in regulation of flowering and vegetative phase change. Its temporal expression is regulated by the microRNA miR156…	FUNCTIONS IN: transcription factor activity, DNA binding;	56.42806118	2.061195344	0.354285818	5.817888375	5.95957E-09	1.44689E-07
AT5G61490	#REF!	#REF!	FUNCTIONS IN: molecular_function unknown;	22.77746912	3.757447922	0.646248857	5.814243049	6.09089E-09	1.47529E-07
AT1G10410	#REF!	#REF!	#REF!	276.4460973	2.080852848	0.358376854	5.806326013	6.38586E-09	1.54485E-07
AT1G27170	ATP binding / protein binding / transmembrane receptor	#REF!	FUNCTIONS IN: transmembrane receptor activity, protein binding, ATP binding;	71.31071362	1.587830822	0.273663084	5.802137422	6.54749E-09	1.58009E-07
AT3G51660	macrophage migration inhibitory factor family protein / MIF family protein	#REF!	FUNCTIONS IN: molecular_function unknown;	173.306625	1.25998388	0.217359189	5.796782199	6.75994E-09	1.62542E-07
AT4G23050	protein kinase, putative	#REF!	FUNCTIONS IN: protein serine/threonine/tyrosine kinase activity, protein kinase activity, signal transducer activity;	125.8878515	1.290562128	0.223142448	5.783579694	7.31275E-09	1.74985E-07
AT2G27680	aldo/keto reductase family protein	#REF!	FUNCTIONS IN: oxidoreductase activity, aldo-keto reductase activity;	894.6939362	1.135422472	0.196436605	5.780096201	7.46579E-09	1.78432E-07
AT1G10930	RECQ4A; ATP binding / ATP-dependent helicase/ helicase/ nucleic acid binding	DNA helicase involved in the maintenance of genome stability by modulation of the DNA damage response and suppression of homologous recombination.	FUNCTIONS IN: helicase activity, ATP-dependent helicase activity, nucleic acid binding, ATP binding;	82.64152004	1.41320242	0.244603369	5.777526392	7.58068E-09	1.80741E-07
AT5G19470	atnudt24 (Arabidopsis thaliana Nudix hydrolase homolog 24); hydrolase	#REF!	FUNCTIONS IN: hydrolase activity;	67.09288176	4.538544218	0.786097839	5.773510612	7.76367E-09	1.83997E-07
AT1G78210	hydrolase, alpha/beta fold family protein	#REF!	FUNCTIONS IN: hydrolase activity;	141.5167261	1.401422816	0.242747105	5.773180359	7.77891E-09	1.84138E-07
AT5G20140	SOUL heme-binding family protein	#REF!	FUNCTIONS IN: binding;	389.0625831	1.252883665	0.217155791	5.769515338	7.94998E-09	1.87516E-07
AT1G05570	CALS1 (CALLOSE SYNTHASE 1); 1,3-beta-glucan synthase/ transferase, transferring glycosyl groups	Encodes a callose synthase 1 catalytic subunit . Member of Glycosyltransferase Family- 48.	FUNCTIONS IN: transferase activity, transferring glycosyl groups, 1,3-beta-glucan synthase activity;	1198.878527	1.866241846	0.323507839	5.768768539	7.98529E-09	1.87958E-07
AT1G75380	wound-responsive protein-related	#REF!	#REF!	3011.474038	1.114686329	0.193229506	5.768716965	7.98773E-09	1.87958E-07
AT3G56720	unknown protein	#REF!	FUNCTIONS IN: molecular_function unknown;	289.3250208	1.055788615	0.183520746	5.752966003	8.76911E-09	2.05127E-07
AT5G18540	unknown protein	#REF!	FUNCTIONS IN: molecular_function unknown;	35.53044041	3.810441447	0.662621735	5.750553059	8.8952E-09	2.07098E-07
AT1G43670	fructose-1,6-bisphosphatase, putative / D-fructose-1,6-bisphosphate 1-phosphohydrolase, putative / FBPase, putative	#REF!	FUNCTIONS IN: fructose 1,6-bisphosphate 1-phosphatase activity, phosphoric ester hydrolase activity;	652.7367568	1.750352663	0.304433712	5.749536247	8.94886E-09	2.07942E-07
AT5G17990	TRP1 (tryptophan biosynthesis 1); anthranilate phosphoribosyltransferase	Encodes the tryptophan biosynthetic enzyme phosphoribosylanthranilate transferase (PAT1, called trpD in bacteria). Converts anthranilate and phosphoribosylpyrophosphate into phosphoribosylanthranilate and inorganic pyrophosphate.	FUNCTIONS IN: anthranilate phosphoribosyltransferase activity;	130.9803673	1.659521184	0.288851408	5.745241811	9.17897E-09	2.12954E-07
AT5G36890	BGLU42 (BETA GLUCOSIDASE 42); beta-glucosidase/ catalytic/ cation binding / hydrolase, hydrolyzing O-glycosyl compounds	#REF!	FUNCTIONS IN: cation binding, beta-glucosidase activity, hydrolase activity, hydrolyzing O-glycosyl compounds, catalytic activity;	142.6559367	1.29978749	0.226365649	5.741982029	9.35748E-09	2.16842E-07
AT4G13550	triacylglycerol lipase	#REF!	FUNCTIONS IN: triacylglycerol lipase activity;	329.0896546	1.080252635	0.188144541	5.741610289	9.37804E-09	2.17064E-07
AT2G30870	GSTF10 (HALIANA GLUTATHIONE S-TRANSFERASE PHI 10); copper ion binding / glutathione binding / glutathione transferase	early dehydration-induced gene ERD13 homologous to tobacco and maize glutathione S-transferases. Encodes glutathione transferase belonging to the phi class of GSTs. Naming convention according to Wagner et al. (2002)	FUNCTIONS IN: glutathione transferase activity, copper ion binding, glutathione binding;	1088.252161	1.856867196	0.324052876	5.730136441	1.0035E-08	2.31729E-07
AT1G27760	interferon-related developmental regulator family protein / IFRD protein family	Encodes a protein with similarity to human interferon-related developmental regulator (IFRD)that is involved in salt tolerance. Loss of function mutations are hypersensitive to salt stress and have reduced fertility. SAT32 is found in the cytoplasm but appears to translocate to the nucleus when plants are subject to salt stress.	FUNCTIONS IN: binding;	415.4614115	1.601407778	0.279622188	5.727041145	1.02197E-08	2.3572E-07
AT1G70820	phosphoglucomutase, putative / glucose phosphomutase, putative	#REF!	FUNCTIONS IN: intramolecular transferase activity, phosphotransferases;	243.9045	2.544079284	0.444283662	5.726249919	1.02675E-08	2.36546E-07
AT4G30810	scpl29 (serine carboxypeptidase-like 29); serine-type carboxypeptidase	#REF!	FUNCTIONS IN: serine-type carboxypeptidase activity;	259.5330298	1.253685751	0.219109985	5.721718948	1.05452E-08	2.42099E-07
AT4G22540	ORP2A (OSBP(OXYSTEROL BINDING PROTEIN)-RELATED PROTEIN 2A); oxysterol binding / phosphoinositide binding	#REF!	FUNCTIONS IN: phosphoinositide binding, oxysterol binding;	313.1945954	1.09875405	0.192134036	5.718685099	1.07352E-08	2.4559E-07
AT2G24280	serine carboxypeptidase S28 family protein	#REF!	FUNCTIONS IN: serine-type peptidase activity, serine-type carboxypeptidase activity;	380.1723406	1.019904047	0.17838368	5.717473958	1.08119E-08	2.46793E-07
AT5G67570	DG1 (DELAYED GREENING 1)	Encodes a pentratricopeptide repeat containing protein that is targeted to the chloroplast. Mutants have pale young leave and reduced accumulation of plastid encoded transcripts suggesting a role for DG1 in regulation of plastid gene expression.	FUNCTIONS IN: molecular_function unknown;	135.6801581	1.169609513	0.204644561	5.715321748	1.09497E-08	2.4965E-07
AT4G25490	CBF1 (C-REPEAT/DRE BINDING FACTOR 1); DNA binding / transcription activator/ transcription factor	Transcriptional activator that binds to the DRE/CRT regulatory element and induces COR (cold-regulated) gene expression increasing plant freezing tolerance. It encodes a member of the DREB subfamily A-1 of ERF/AP2 transcription factor family (CBF1). The protein contains one AP2 domain. There are six members in this subfamily, including CBF1, CBF2, and CBF3. This gene is involved in response to lo…	FUNCTIONS IN: transcription factor activity, transcription activator activity, DNA binding;	18.03936195	4.482847335	0.78489844	5.711372463	1.12069E-08	2.5522E-07
AT5G51100	FSD2 (FE SUPEROXIDE DISMUTASE 2); superoxide dismutase	Fe superoxide dismutase whose mRNA levels are increased in response to exposure to UV-B.	FUNCTIONS IN: superoxide dismutase activity;	39.1445516	2.290954553	0.401988868	5.699049733	1.20477E-08	2.72801E-07
AT1G65960	GAD2 (GLUTAMATE DECARBOXYLASE 2); calmodulin binding / glutamate decarboxylase	glutamate decarboxylase (GAD2)	FUNCTIONS IN: calmodulin binding, glutamate decarboxylase activity;	2411.284353	1.270947035	0.223078961	5.697296741	1.21722E-08	2.75306E-07
AT2G04350	long-chain-fatty-acid--CoA ligase family protein / long-chain acyl-CoA synthetase family protein (LACS8)	#REF!	FUNCTIONS IN: long-chain-fatty-acid-CoA ligase activity, catalytic activity;	598.5340016	1.658085434	0.291545333	5.687230233	1.29116E-08	2.91033E-07
AT5G02860	pentatricopeptide (PPR) repeat-containing protein	#REF!	#REF!	121.679128	1.225284913	0.215698036	5.680556645	1.34257E-08	3.01934E-07
AT2G38550	unknown protein	#REF!	#REF!	136.114643	1.358869732	0.2393702	5.676854219	1.37194E-08	3.08189E-07
AT2G25450	2-oxoglutarate-dependent dioxygenase, putative	encodes a protein whose sequence is similar to ACC oxidase	FUNCTIONS IN: 1-aminocyclopropane-1-carboxylate oxidase activity;	201.2566367	2.140238214	0.37788649	5.663706613	1.48138E-08	3.31644E-07
AT4G18250	receptor serine/threonine kinase, putative	#REF!	FUNCTIONS IN: transmembrane receptor protein serine/threonine kinase activity, kinase activity;	225.6367786	2.018993451	0.356748178	5.659435911	1.51871E-08	3.39619E-07
AT3G50950	disease resistance protein (CC-NBS-LRR class), putative	#REF!	FUNCTIONS IN: ATP binding;	749.3533645	1.599171233	0.282605778	5.658664319	1.52556E-08	3.40765E-07
AT5G66530	aldose 1-epimerase family protein	#REF!	FUNCTIONS IN: carbohydrate binding, isomerase activity, aldose 1-epimerase activity, catalytic activity;	405.2373156	2.078187086	0.367844915	5.649628414	1.60795E-08	3.57557E-07
AT3G26290	CYP71B26; electron carrier/ heme binding / iron ion binding / monooxygenase/ oxygen binding	putative cytochrome P450	FUNCTIONS IN: electron carrier activity, monooxygenase activity, iron ion binding, oxygen binding, heme binding;	231.3625748	1.616361473	0.286222746	5.647215301	1.63068E-08	3.61798E-07
AT5G41761	unknown protein	#REF!	FUNCTIONS IN: molecular_function unknown;	258.5591282	1.216737342	0.215541362	5.645029482	1.65153E-08	3.66015E-07
AT3G07640	unknown protein	#REF!	FUNCTIONS IN: molecular_function unknown;	90.52183201	1.454490281	0.258046399	5.636545542	1.73495E-08	3.83645E-07
AT1G78510	SPS1 (solanesyl diphosphate synthase 1); trans-octaprenyltranstransferase	Encodes a protein with solanesyl diphosphate synthase activity.	FUNCTIONS IN: trans-octaprenyltranstransferase activity;	348.1198887	1.184252835	0.210442813	5.627433019	1.82911E-08	4.03117E-07
AT4G33480	unknown protein	#REF!	FUNCTIONS IN: molecular_function unknown;	171.3413882	1.11983903	0.199059017	5.625663414	1.84796E-08	4.06819E-07
AT5G11110	ATSPS2F (SUCROSE PHOSPHATE SYNTHASE 2F); sucrose-phosphate synthase	Encodes a protein with putative sucrose-phosphate synthase activity.Involved in pollen exine formation.	FUNCTIONS IN: sucrose-phosphate synthase activity;	180.4391138	1.694204988	0.301240848	5.624087836	1.86491E-08	4.10093E-07
AT5G17850	cation exchanger, putative (CAX8)	#REF!	FUNCTIONS IN: cation:cation antiporter activity, calcium:sodium antiporter activity;	26.8102788	2.597352603	0.461891569	5.623295116	1.87349E-08	4.11524E-07
AT1G69480	EXS family protein / ERD1/XPR1/SYG1 family protein	#REF!	FUNCTIONS IN: molecular_function unknown;	117.469576	1.990974287	0.354185328	5.62127826	1.8955E-08	4.15897E-07
AT5G28150	unknown protein	#REF!	#REF!	77.79389055	1.461671349	0.260504878	5.610917393	2.01257E-08	4.38669E-07
AT1G32860	glycosyl hydrolase family 17 protein	#REF!	FUNCTIONS IN: cation binding, hydrolase activity, hydrolyzing O-glycosyl compounds, catalytic activity;	48.89877233	2.976553095	0.531238744	5.603042191	2.10622E-08	4.57572E-07
AT5G55710	#REF!	#REF!	FUNCTIONS IN: molecular_function unknown;	165.3010033	1.294518533	0.23150523	5.591746379	2.24797E-08	4.85175E-07
AT1G19960	#REF!	#REF!	FUNCTIONS IN: molecular_function unknown;	123.8742818	2.600301658	0.46557649	5.585122352	2.33536E-08	5.02393E-07
AT4G13410	ATCSLA15; cellulose synthase/ transferase, transferring glycosyl groups	encodes a gene similar to cellulose synthase	FUNCTIONS IN: cellulose synthase activity, transferase activity, transferring glycosyl groups;	41.39229301	4.521987229	0.809974113	5.582878707	2.3657E-08	5.08368E-07
AT3G19010	oxidoreductase, 2OG-Fe(II) oxygenase family protein	#REF!	FUNCTIONS IN: flavonol synthase activity, oxidoreductase activity, iron ion binding;	700.2374659	1.356986948	0.243177539	5.580231448	2.40199E-08	5.15608E-07
AT1G62310	transcription factor jumonji (jmjC) domain-containing protein	#REF!	FUNCTIONS IN: protein binding, transcription factor activity, zinc ion binding;	359.3557842	1.372054285	0.246026648	5.576852323	2.4491E-08	5.24769E-07
AT5G63950	CHR24 (chromatin remodeling 24); ATP binding / DNA binding / helicase/ nucleic acid binding	#REF!	FUNCTIONS IN: helicase activity, DNA binding, nucleic acid binding, ATP binding;	75.40593333	2.096083499	0.375912873	5.575982234	2.46137E-08	5.26643E-07
AT5G47240	atnudt8 (Arabidopsis thaliana Nudix hydrolase homolog 8); hydrolase	#REF!	FUNCTIONS IN: hydrolase activity;	85.28809583	4.03995108	0.725152994	5.571170658	2.53033E-08	5.40814E-07
AT2G30860	ATGSTF9 (GLUTATHIONE S-TRANSFERASE PHI 9); copper ion binding / glutathione binding / glutathione peroxidase/ glutathione transferase	Encodes glutathione transferase belonging to the phi class of GSTs. Naming convention according to Wagner et al. (2002).	FUNCTIONS IN: glutathione transferase activity, glutathione peroxidase activity, copper ion binding, glutathione binding;	2017.818397	2.138792413	0.384225943	5.566496617	2.59912E-08	5.5432E-07
AT1G67550	URE (UREASE); urease	Encodes a nickel-containing urea hydrolase involved in nitrogen recycling. It requires three urease accessory proteins for its activation.	FUNCTIONS IN: urease activity;	212.6468049	1.022161093	0.183702346	5.564224507	2.63321E-08	5.60986E-07
AT1G22070	TGA3; DNA binding / calmodulin binding / protein binding / transcription factor	Encodes a transcription factor. Like other TGAla-related factors, TGA3 has a highly conserved bZIP region and exhibits similar DNA-binding properties.	FUNCTIONS IN: protein binding, transcription factor activity, calmodulin binding, DNA binding;	297.7560383	1.681050131	0.30273517	5.5528736	2.81011E-08	5.9675E-07
AT2G12190	cytochrome P450, putative	#REF!	FUNCTIONS IN: electron carrier activity, monooxygenase activity, iron ion binding, oxygen binding, heme binding;	89.49099638	2.303506086	0.415720726	5.540994084	3.00759E-08	6.36639E-07
AT5G66760	SDH1-1; ATP binding / succinate dehydrogenase	One of two genes in Arabidopsis that encode a flavoprotein subunit of the mitochondrial succinate dehydrogenase complex.	FUNCTIONS IN: succinate dehydrogenase activity, ATP binding;	603.0297055	1.269215359	0.229189646	5.537839002	3.06227E-08	6.4683E-07
AT3G49120	PRXCB (PEROXIDASE CB); peroxidase	Class III peroxidase Perx34. Expressed in roots, leaves and stems. Located in the cell wall. Involved in cell elongation. Expression activated by light. May play a role in generating H2O2 during defense response.	FUNCTIONS IN: peroxidase activity;	1155.666832	2.787067449	0.503406788	5.53641213	3.08731E-08	6.50732E-07
AT5G54810	TSB1 (TRYPTOPHAN SYNTHASE BETA-SUBUNIT 1); tryptophan synthase	A.thaliana tryptophan synthase beta subunit (trpB)	FUNCTIONS IN: tryptophan synthase activity;	952.4052604	1.310454976	0.236816757	5.53362436	3.1368E-08	6.59761E-07
AT1G09795	ATATP-PRT2 (ATP PHOSPHORIBOSYL TRANSFERASE 2); ATP phosphoribosyltransferase	ATP phosphoribosyl transferase, catalyses first step of histidine biosynthesis	FUNCTIONS IN: ATP phosphoribosyltransferase activity;	229.375803	1.03602286	0.187319721	5.53077302	3.18823E-08	6.69866E-07
AT5G17760	AAA-type ATPase family protein	#REF!	FUNCTIONS IN: nucleoside-triphosphatase activity, nucleotide binding, ATP binding;	175.0235701	1.600441057	0.289786496	5.522828288	3.33586E-08	6.97989E-07
AT2G36750	UGT73C1 (UDP-GLUCOSYL TRANSFERASE 73C1); UDP-glucosyltransferase/ UDP-glycosyltransferase/ cis-zeatin O-beta-D-glucosyltransferase/ trans-zeatin O-beta-D-glucosyltransferase/ transferase, transferring glycosyl groups	#REF!	FUNCTIONS IN: cis-zeatin O-beta-D-glucosyltransferase activity, UDP-glycosyltransferase activity, UDP-glucosyltransferase activity, transferase activity, transferring glycosyl groups, trans-zeatin O-beta-D-glucosyltransferase activity;	22.87120828	4.099655279	0.743886733	5.511128368	3.56541E-08	7.42031E-07
AT1G21650	ATP binding / protein binding	#REF!	FUNCTIONS IN: protein binding, ATP binding;	233.1345173	1.982767387	0.360390753	5.501715481	3.76114E-08	7.77864E-07
AT1G76140	serine-type endopeptidase/ serine-type peptidase	#REF!	FUNCTIONS IN: serine-type peptidase activity, serine-type endopeptidase activity;	342.1719091	1.179892693	0.214760618	5.493990032	3.92953E-08	8.10997E-07
AT5G47330	palmitoyl protein thioesterase family protein	#REF!	FUNCTIONS IN: palmitoyl-(protein) hydrolase activity;	23.65337065	4.401480337	0.801616103	5.49075838	4.00212E-08	8.23405E-07
AT3G16565	ATP binding / alanine-tRNA ligase/ nucleic acid binding / nucleotide binding	#REF!	FUNCTIONS IN: alanine-tRNA ligase activity, nucleotide binding, nucleic acid binding, ATP binding;	50.02099297	2.76390085	0.504002486	5.483903212	4.16042E-08	8.52435E-07
AT3G28370	unknown protein	#REF!	FUNCTIONS IN: molecular_function unknown;	106.4297148	1.423571086	0.25976727	5.480178804	4.24896E-08	8.67883E-07
AT4G14580	CIPK4 (CBL-interacting protein kinase 4); ATP binding / kinase/ protein kinase/ protein serine/threonine kinase	CBL-interacting protein kinase	FUNCTIONS IN: protein serine/threonine kinase activity, protein kinase activity, kinase activity, ATP binding;	56.36583278	2.64874068	0.483456215	5.47876022	4.28316E-08	8.73968E-07
AT4G31390	ABC1 family protein	#REF!	FUNCTIONS IN: protein kinase activity, ATP binding;	518.699684	1.063130375	0.194318213	5.47107942	4.47303E-08	9.08965E-07
AT2G14170	ALDH6B2; 3-chloroallyl aldehyde dehydrogenase/ methylmalonate-semialdehyde dehydrogenase (acylating)/ oxidoreductase	Arabidopsis thaliana methylmalonate-semialdehyde dehydrogenase	FUNCTIONS IN: 3-chloroallyl aldehyde dehydrogenase activity, methylmalonate-semialdehyde dehydrogenase (acylating) activity, oxidoreductase activity;	180.333029	1.179553215	0.21567172	5.469206692	4.52054E-08	9.1768E-07
AT4G26080	ABI1 (ABA INSENSITIVE 1); calcium ion binding / protein serine/threonine phosphatase	Involved in abscisic acid (ABA) signal transduction. Negative regulator of ABA promotion of stomatal closure.	FUNCTIONS IN: protein serine/threonine phosphatase activity, calcium ion binding;	838.7902837	1.495474262	0.273632312	5.465269259	4.62205E-08	9.3541E-07
AT5G25610	RD22; nutrient reservoir	responsive to dehydration 22 (RD22) mediated by ABA	FUNCTIONS IN: nutrient reservoir activity;	3066.167382	1.292175307	0.236431154	5.465334356	4.62035E-08	9.3541E-07
AT5G40370	glutaredoxin, putative	#REF!	FUNCTIONS IN: electron carrier activity, arsenate reductase (glutaredoxin) activity, protein disulfide oxidoreductase activity;	296.7342333	1.757769186	0.322360042	5.452813494	4.95791E-08	9.98282E-07
AT1G02270	endonuclease/exonuclease/phosphatase family protein / calcium-binding EF hand family protein	#REF!	FUNCTIONS IN: catalytic activity, calcium ion binding;	236.1549552	1.738837976	0.319433676	5.443502384	5.2243E-08	1.04979E-06
ATCG00350	#N/A	#N/A	#N/A	393638.5489	1.19719548	0.219963776	5.442693808	5.24808E-08	1.0535E-06
AT4G31870	ATGPX7 (glutathione peroxidase 7); glutathione peroxidase	Encodes glutathione peroxidase.	FUNCTIONS IN: glutathione peroxidase activity;	18.70532549	4.336022196	0.796876761	5.441270731	5.29018E-08	1.06087E-06
AT3G62700	ATMRP10; ATPase, coupled to transmembrane movement of substances	member of MRP subfamily	FUNCTIONS IN: ATPase activity, coupled to transmembrane movement of substances;	1823.979216	1.115318077	0.205046166	5.439351032	5.3475E-08	1.07128E-06
AT5G64552	CPuORF22 (Conserved peptide upstream open reading frame 22)	Upstream open reading frames (uORFs) are small open reading frames found in the 5' UTR of a mature mRNA, and can potentially mediate translational regulation of the largest, or major, ORF (mORF). CPuORF22 represents a conserved upstream opening reading frame relative to major ORF AT5G64550	0.1	55.81222588	2.605797975	0.479234976	5.437411933	5.40601E-08	1.08191E-06
AT4G23000	hydrolase/ protein serine/threonine phosphatase	#REF!	FUNCTIONS IN: hydrolase activity, protein serine/threonine phosphatase activity;	70.13663847	3.460974725	0.636605913	5.436604739	5.43054E-08	1.08463E-06
AT4G14070	AAE15 (acyl-activating enzyme 15); long-chain-fatty-acid-[acyl-carrier-protein] ligase	Plastidic acyl activating enzyme involved in the elongation of exogenous medium-chain fatty acids to 16- and 18-carbon fatty acids.	FUNCTIONS IN: long-chain-fatty-acid-[acyl-carrier-protein] ligase activity;	621.7718597	1.553386074	0.285951864	5.432334154	5.56216E-08	1.1098E-06
AT1G59870	PEN3 (PENETRATION 3); ATPase, coupled to transmembrane movement of substances / cadmium ion transmembrane transporter	ATP binding cassette transporter. Localized to the plasma membrane in uninfected cells. In infected leaves, the protein concentrated at infection sites. Contributes to nonhost resistance to inappropriate pathogens that enter by direct penetration in a salicylic acidñdependent manner. Required for mlo resistance. Has Cd transporter activity (Cd2+ extrusion pump) and contributes to heavy metal resi…	FUNCTIONS IN: ATPase activity, coupled to transmembrane movement of substances, cadmium ion transmembrane transporter activity;	14513.16285	1.473466476	0.27155072	5.426118833	5.75926E-08	1.14682E-06
AT5G59430	TRP1 (TELOMERIC REPEAT BINDING PROTEIN 1); DNA binding / double-stranded telomeric DNA binding	Encodes a telomeric repeat binding protein with a DNA binding domain at its C terminus. The DNA binding domain has a preference for GGTTTAG sequences and at least five of these repeats are required for recognition by a nearly full-length TRP1 protein.	FUNCTIONS IN: DNA binding, double-stranded telomeric DNA binding;	378.6826429	1.508919856	0.278524882	5.417540595	6.04244E-08	1.19839E-06
AT2G18170	ATMPK7 (ARABIDOPSIS THALIANA MAP KINASE 7); MAP kinase/ kinase	#REF!	FUNCTIONS IN: MAP kinase activity, kinase activity;	120.5355873	1.765799235	0.32609256	5.415024605	6.12803E-08	1.21051E-06
AT5G42250	alcohol dehydrogenase, putative	#REF!	FUNCTIONS IN: oxidoreductase activity, binding, catalytic activity, zinc ion binding;	60.62789066	2.086446278	0.385655066	5.410135799	6.2977E-08	1.24279E-06
AT1G60140	ATTPS10 (trehalose phosphate synthase); transferase, transferring glycosyl groups / trehalose-phosphatase	Encodes an enzyme putatively involved in trehalose biosynthesis. The protein has a trehalose synthase (TPS)-like domain that may or may not be active as well as a trehalose phosphatase (TPP)-like domain.	FUNCTIONS IN: transferase activity, transferring glycosyl groups, trehalose-phosphatase activity;	1547.171294	1.238393934	0.229013142	5.407523442	6.39022E-08	1.25854E-06
AT5G18590	kelch repeat-containing protein	#REF!	FUNCTIONS IN: molecular_function unknown;	247.930857	1.093082457	0.202198806	5.405978785	6.44554E-08	1.26818E-06
AT4G14570	acylaminoacyl-peptidase-related	#REF!	FUNCTIONS IN: serine-type peptidase activity;	263.0027527	1.072617865	0.198841627	5.394332578	6.87787E-08	1.34655E-06
AT5G52320	CYP96A4; electron carrier/ heme binding / iron ion binding / monooxygenase/ oxygen binding	member of CYP96A	FUNCTIONS IN: electron carrier activity, monooxygenase activity, iron ion binding, oxygen binding, heme binding;	56.92566346	2.142653395	0.397342136	5.392464584	6.94978E-08	1.35929E-06
AT2G32400	GLR5 (GLUTAMATE RECEPTOR 5); intracellular ligand-gated ion channel	Glr5	FUNCTIONS IN: intracellular ligand-gated ion channel activity;	88.84123936	1.567552683	0.291176453	5.383514596	7.30453E-08	1.42306E-06
AT3G07080	membrane protein	#REF!	FUNCTIONS IN: molecular_function unknown;	52.99423862	1.629139413	0.302725165	5.381579065	7.38353E-08	1.43703E-06
AT2G27730	unknown protein	#REF!	FUNCTIONS IN: molecular_function unknown;	178.7585541	1.030481085	0.191557213	5.379495083	7.4695E-08	1.45091E-06
AT5G49650	xylulose kinase, putative	#REF!	FUNCTIONS IN: xylulokinase activity, phosphotransferase activity, alcohol group as acceptor;	375.0445058	1.033404596	0.192169541	5.377567081	7.54991E-08	1.46366E-06
AT5G57655	xylose isomerase family protein	#REF!	FUNCTIONS IN: xylose isomerase activity;	415.7165669	1.401815702	0.260874645	5.373522218	7.72133E-08	1.49251E-06
AT4G35860	ATGB2 (GTP-BINDING 2); GTP binding	GTP-binding protein ATGB2	FUNCTIONS IN: GTP binding;	229.5188414	1.000225609	0.18629827	5.368947385	7.91975E-08	1.52938E-06
AT3G29320	glucan phosphorylase, putative	Encodes a plastidic alpha-glucan phosphorylase. In vitro, the enzyme has a preference for maltooligosaccharides, such as maltoheptaose.	FUNCTIONS IN: phosphorylase activity, transferase activity, transferring glycosyl groups;	480.9635976	1.344642934	0.250609125	5.365498701	8.07259E-08	1.55737E-06
AT3G14150	(S)-2-hydroxy-acid oxidase, peroxisomal, putative / glycolate oxidase, putative / short chain alpha-hydroxy acid oxidase, putative	#REF!	FUNCTIONS IN: glycolate oxidase activity, electron carrier activity, oxidoreductase activity, FMN binding, catalytic activity;	158.0312673	1.634162695	0.305162329	5.355060372	8.55279E-08	1.64043E-06
AT1G63010	SPX (SYG1/Pho81/XPR1) domain-containing protein	#REF!	#REF!	305.2292967	1.045993335	0.195589017	5.347914461	8.89735E-08	1.69666E-06
AT2G39030	GCN5-related N-acetyltransferase (GNAT) family protein	#REF!	FUNCTIONS IN: N-acetyltransferase activity;	64.00725874	3.946287273	0.738189417	5.345900638	8.99686E-08	1.71234E-06
AT5G56150	UBC30 (ubiquitin-conjugating enzyme 30); ubiquitin-protein ligase	#REF!	FUNCTIONS IN: ubiquitin-protein ligase activity;	261.3974141	1.143380045	0.213956651	5.3439799	9.09277E-08	1.72893E-06
AT2G02010	GAD4 (glutamate decarboxylase 4); calmodulin binding	#REF!	FUNCTIONS IN: calmodulin binding;	36.2358605	3.409107918	0.638194307	5.341802457	9.20269E-08	1.74648E-06
AT1G70810	C2 domain-containing protein	#REF!	FUNCTIONS IN: molecular_function unknown;	80.91863782	2.188428861	0.409808592	5.340124404	9.28828E-08	1.76104E-06
AT4G24350	phosphorylase family protein	#REF!	FUNCTIONS IN: catalytic activity, nutrient reservoir activity;	290.6163215	2.70388799	0.506989817	5.333219528	9.64865E-08	1.82762E-06
AT4G04450	WRKY42; transcription factor	member of WRKY Transcription Factor; Group II-b	FUNCTIONS IN: transcription factor activity;	21.68488399	3.467923571	0.650315051	5.332682313	9.67725E-08	1.83128E-06
AT5G19850	hydrolase, alpha/beta fold family protein	#REF!	FUNCTIONS IN: hydrolase activity;	185.8699362	1.511512752	0.283837959	5.32526643	1.00805E-07	1.90034E-06
AT5G52450	MATE efflux protein-related	#REF!	FUNCTIONS IN: antiporter activity, drug transporter activity, transporter activity;	115.1190962	2.404679257	0.451547069	5.325423249	1.00718E-07	1.90034E-06
AT5G16040	regulator of chromosome condensation (RCC1) family protein	#REF!	FUNCTIONS IN: chromatin binding, Ran GTPase binding;	84.48920615	1.286375799	0.241774252	5.320565737	1.03445E-07	1.9464E-06
AT4G30350	heat shock protein-related	#REF!	FUNCTIONS IN: molecular_function unknown;	188.863394	1.052585756	0.198093539	5.313579443	1.07493E-07	2.01872E-06
AT1G08650	PPCK1 (PHOSPHOENOLPYRUVATE CARBOXYLASE KINASE); kinase/ protein serine/threonine kinase	Encodes a phosphoenolpyruvate carboxylase kinase that is expressed at highest levels in leaves. Expression is induced by light.	FUNCTIONS IN: protein serine/threonine kinase activity, kinase activity;	443.2286821	1.686739068	0.317929664	5.305384357	1.12436E-07	2.10358E-06
AT3G50260	CEJ1 (COOPERATIVELY REGULATED BY ETHYLENE AND JASMONATE 1); DNA binding / transcription factor	encodes a member of the DREB subfamily A-5 of ERF/AP2 transcription factor family. The protein contains one AP2 domain. There are 16 members in this subfamily including RAP2.1, RAP2.9 and RAP2.10.	FUNCTIONS IN: transcription factor activity, DNA binding;	40.10828953	2.536842634	0.478556534	5.301030185	1.15151E-07	2.15235E-06
AT1G54575	unknown protein	#REF!	FUNCTIONS IN: molecular_function unknown;	60.99189792	3.341930237	0.631352268	5.293289351	1.20136E-07	2.24129E-06
AT2G46430	ATCNGC3 (CYCLIC NUCLEOTIDE GATED CHANNEL 3); calmodulin binding / cyclic nucleotide binding / ion channel	cyclic nucleotide gated channel (CNGC4), downstream component of the signaling pathways leading to HR/resistance	FUNCTIONS IN: ion channel activity, cyclic nucleotide binding, calmodulin binding;	214.2323846	1.664637981	0.314834098	5.287349716	1.24101E-07	2.30875E-06
AT1G19270	DA1 (DA 1); ubiquitin binding	#REF!	FUNCTIONS IN: ubiquitin binding;	178.0616828	1.529130733	0.289560184	5.280873597	1.28569E-07	2.38739E-06
AT3G28540	AAA-type ATPase family protein	#REF!	FUNCTIONS IN: nucleoside-triphosphatase activity, ATPase activity, nucleotide binding, ATP binding;	118.7272665	1.830215639	0.346783246	5.277693376	1.3082E-07	2.424E-06
AT1G55850	ATCSLE1; cellulose synthase/ transferase, transferring glycosyl groups	encodes a protein similar to cellulose synthase	FUNCTIONS IN: cellulose synthase activity, transferase activity, transferring glycosyl groups;	201.7542208	1.596612145	0.302717478	5.274264813	1.33289E-07	2.46349E-06
AT4G28550	RabGAP/TBC domain-containing protein	#REF!	FUNCTIONS IN: RAB GTPase activator activity;	42.36301675	1.951476857	0.370064434	5.273343443	1.33961E-07	2.47359E-06
AT3G18500	#REF!	#REF!	FUNCTIONS IN: molecular_function unknown;	150.4469156	1.163767755	0.2207138	5.272745774	1.34398E-07	2.47935E-06
AT5G40670	PQ-loop repeat family protein / transmembrane family protein	#REF!	FUNCTIONS IN: molecular_function unknown;	408.2040719	1.2209063	0.231990063	5.262752571	1.41915E-07	2.61073E-06
AT3G22370	AOX1A (ALTERNATIVE OXIDASE 1A); alternative oxidase	Encodes an isoform of alternative oxidase that is expressed in rosettes, flowers, and root. The alternative oxidase of plant mitochondria transfers electrons from the ubiquinone pool to oxygen without energy conservations. It is regulated through transcriptional control and by pyruvate. Plays a role in shoot acclimation to low temperature. Also is capable of ameliorating reactive oxygen species p…	FUNCTIONS IN: alternative oxidase activity;	172.0515954	1.613866565	0.306966424	5.257469352	1.46051E-07	2.68185E-06
AT3G25990	DNA-binding protein GT-1-related	#REF!	FUNCTIONS IN: transcription factor activity;	28.10191704	2.115933269	0.403122826	5.248855015	1.53047E-07	2.79477E-06
AT5G13110	G6PD2 (GLUCOSE-6-PHOSPHATE DEHYDROGENASE 2); glucose-6-phosphate dehydrogenase	Encodes a plastidic glucose-6-phosphate dehydrogenase that is sensitive to reduction by DTT and whose mRNA is most highly expressed in root.	FUNCTIONS IN: glucose-6-phosphate dehydrogenase activity;	160.8544431	1.052046133	0.200427367	5.249014398	1.52915E-07	2.79477E-06
AT4G25070	unknown protein	#REF!	#REF!	131.7162292	1.895656164	0.361230307	5.247777187	1.53945E-07	2.80858E-06
AT3G28220	meprin and TRAF homology domain-containing protein / MATH domain-containing protein	#REF!	FUNCTIONS IN: molecular_function unknown;	1448.93965	4.313851179	0.822449739	5.245124378	1.56177E-07	2.84144E-06
AT1G67300	hexose transporter, putative	#REF!	FUNCTIONS IN: carbohydrate transmembrane transporter activity, sugar:hydrogen symporter activity;	126.9450812	2.097285747	0.400007293	5.243118771	1.57885E-07	2.86725E-06
AT1G16850	unknown protein	#REF!	FUNCTIONS IN: molecular_function unknown;	314.5938964	4.320950844	0.82450625	5.240652625	1.6001E-07	2.8967E-06
AT3G49110	PRXCA (PEROXIDASE CA); peroxidase	Class III peroxidase Perx33. Expressed in roots. Located in the cell wall. Involved in cell elongation. Expression activated by light. May play a role in generating H2O2 during defense response.	FUNCTIONS IN: peroxidase activity;	101.795918	2.6280372	0.501564876	5.239675513	1.60859E-07	2.90794E-06
AT5G16820	HSF3 (HEAT SHOCK FACTOR 3); DNA binding / transcription factor	Encodes a putative transcription factor whose expression is not induced by heat but whose stable overexpression leads to expression of HSP. Required early in the stress response for transient expression of heat shock genes.	FUNCTIONS IN: transcription factor activity, DNA binding;	153.6129643	1.408262404	0.268902259	5.237079109	1.63138E-07	2.94376E-06
AT5G08410	FTRA2 (ferredoxin/thioredoxin reductase subunit A (variable subunit) 2); catalytic/ ferredoxin reductase/ ferredoxin:thioredoxin reductase/ lipoate synthase	#REF!	FUNCTIONS IN: ferredoxin:thioredoxin reductase activity, lipoate synthase activity, catalytic activity, ferredoxin reductase activity;	319.5845936	1.329388872	0.254112848	5.231490195	1.68149E-07	3.02867E-06
AT1G68500	unknown protein	#REF!	#REF!	29.20080233	3.737671836	0.714639022	5.230153574	1.69369E-07	3.04788E-06
AT2G22190	catalytic/ trehalose-phosphatase	#REF!	FUNCTIONS IN: catalytic activity, trehalose-phosphatase activity;	181.1335302	2.76463056	0.528843539	5.227690903	1.7164E-07	3.08594E-06
AT5G19750	peroxisomal membrane 22 kDa family protein	#REF!	FUNCTIONS IN: molecular_function unknown;	89.03078369	1.695761916	0.324632353	5.223638072	1.75442E-07	3.14857E-06
AT5G14570	ATNRT2.7 (Arabidopsis thaliana high affinity nitrate transporter 2.7); nitrate transmembrane transporter	Encodes ATNRT2.7, a nitrate transporter that controls nitrate content in seeds. Expression is detected in reproductive organs and peaks in seeds. Localized to the vacuolar membrane.	FUNCTIONS IN: nitrate transmembrane transporter activity;	199.3020899	1.862352068	0.356823581	5.219251662	1.79648E-07	3.21532E-06
AT1G26230	chaperonin, putative	#REF!	FUNCTIONS IN: protein binding, ATP binding;	133.8399797	1.184715912	0.227417738	5.20942615	1.89426E-07	3.38421E-06
AT1G79610	sodium proton exchanger, putative (NHX6)	#REF!	FUNCTIONS IN: solute:hydrogen antiporter activity, sodium:hydrogen antiporter activity;	100.2865581	1.573777403	0.302122179	5.209076034	1.89783E-07	3.38603E-06
AT2G39710	aspartyl protease family protein	Encodes a Cysteine-rich peptide (CRP) family protein	FUNCTIONS IN: aspartic-type endopeptidase activity;	27.23147988	2.579346992	0.495377442	5.206831749	1.92092E-07	3.42203E-06
AT5G63320	#REF!	#REF!	FUNCTIONS IN: molecular_function unknown;	772.6476616	1.108992812	0.212993598	5.206695518	1.92233E-07	3.42203E-06
AT4G23040	UBX domain-containing protein	#REF!	FUNCTIONS IN: molecular_function unknown;	109.3095104	1.838577357	0.353555205	5.200255385	1.99015E-07	3.52376E-06
AT5G27280	zinc finger (DNL type) family protein	#REF!	FUNCTIONS IN: molecular_function unknown;	203.5544976	1.063456878	0.204495361	5.200396096	1.98864E-07	3.52376E-06
AT1G19670	ATCLH1 (ARABIDOPSIS THALIANA CORONATINE-INDUCED PROTEIN 1); chlorophyllase	Chlorophyllase is the first enzyme involved in chlorophyll degradation. It catalyzes the hydrolysis of the ester bond to yield chlorophyllide and phytol. AtCLH1 lacks a typical signal sequence for the chloroplast. Its expression is induced rapidly by methyljasmonate, a known promoter of senescence and chlorophyll degradation.	FUNCTIONS IN: chlorophyllase activity;	481.1645477	2.867644184	0.552494034	5.190362263	2.09885E-07	3.70299E-06
AT5G24314	PTAC7	#REF!	FUNCTIONS IN: molecular_function unknown;	276.2655692	1.382626921	0.26641921	5.189666774	2.10671E-07	3.71354E-06
AT3G11580	DNA-binding protein, putative	#REF!	FUNCTIONS IN: transcription factor activity;	35.95280622	2.615245901	0.504009175	5.188885502	2.11556E-07	3.72584E-06
AT3G43310	#REF!	#REF!	#REF!	53.742596	1.973196255	0.380630674	5.184017974	2.17156E-07	3.81767E-06
AT4G12750	sequence-specific DNA binding / transcription factor	#REF!	FUNCTIONS IN: transcription factor activity, sequence-specific DNA binding;	106.5138386	1.612777823	0.311335262	5.180196458	2.21652E-07	3.88981E-06
AT5G48880	PKT2 (PEROXISOMAL 3-KETO-ACYL-COA THIOLASE 2); acetyl-CoA C-acyltransferase/ catalytic	Encodes a peroxisomal 3-keto-acyl-CoA thiolase 2 precursor. EC2.3.1.16 thiolases. AT5G48880	.1 is named PKT1 and AT5G48880	148.4337966	2.088515829	0.403230592	5.179457785	2.22532E-07	3.90179E-06
AT5G06230	unknown protein	#REF!	#REF!	31.79375956	2.092793337	0.40428212	5.176566645	2.26006E-07	3.95571E-06
AT4G21990	APR3 (APS REDUCTASE 3); adenylyl-sulfate reductase	Encodes a protein disulfide isomerase-like (PDIL) protein, a member of a multigene family within the thioredoxin (TRX) superfamily. This protein also belongs to the adenosine 5'-phosphosulfate reductase-like (APRL) group.	FUNCTIONS IN: adenylyl-sulfate reductase activity;	738.2474405	2.275898442	0.439884117	5.173859099	2.29308E-07	4.00642E-06
AT3G12810	PIE1 (PHOTOPERIOD-INDEPENDENT EARLY FLOWERING 1); ATP binding / DNA binding / helicase/ nucleic acid binding	Encodes a protein similar to ATP-dependent, chromatin-remodeling proteins of the ISWI and SWI2/SNF2 family. Genetic analyses suggest that this gene is involved in multiple flowering pathways. Mutations in PIE1 results in suppression of FLC-mediated delay of flowering and causes early flowering in noninductive photoperiods independently of FLC. PIE1 is required for expression of FLC in the shoot a…	FUNCTIONS IN: helicase activity, DNA binding, ATP binding, nucleic acid binding;	523.721956	1.073302999	0.207762633	5.166005961	2.39149E-07	4.16368E-06
AT2G37660	binding / catalytic/ coenzyme binding	#REF!	FUNCTIONS IN: coenzyme binding, binding, catalytic activity;	755.870137	1.004806575	0.19507497	5.150873927	2.59275E-07	4.50221E-06
AT3G09650	HCF152 (HIGH CHLOROPHYLL FLUORESCENCE 152); mRNA binding	RNA binding protein involved in the processing of chloroplast psbB-psbT-psbH-petB-petD transcript unit.	FUNCTIONS IN: mRNA binding;	200.8702971	1.034569284	0.20090799	5.149468104	2.61226E-07	4.53211E-06
AT1G80830	NRAMP1 (NATURAL RESISTANCE-ASSOCIATED MACROPHAGE PROTEIN 1); inorganic anion transmembrane transporter/ manganese ion transmembrane transporter/ metal ion transmembrane transporter	Thought to be involved in iron homeostasis. Induced in leaves in response to iron deficiency. Transgenic plants accumulate toxic levels of iron. Gene complements yeast iron uptake mutants.	FUNCTIONS IN: manganese ion transmembrane transporter activity, inorganic anion transmembrane transporter activity, metal ion transmembrane transporter activity;	100.5013013	1.973022979	0.383399415	5.146129345	2.65916E-07	4.60945E-06
AT4G39730	lipid-associated family protein	#REF!	FUNCTIONS IN: molecular_function unknown;	294.3951826	1.40983911	0.274550894	5.13507382	2.82033E-07	4.86753E-06
AT1G73760	zinc finger (C3HC4-type RING finger) family protein	#REF!	FUNCTIONS IN: protein binding, zinc ion binding;	103.4445351	1.334257094	0.259853445	5.134652327	2.82666E-07	4.87421E-06
ATCG00340	#N/A	#N/A	#N/A	447208.4637	1.128541374	0.220174572	5.125666263	2.96487E-07	5.10365E-06
AT1G52400	BGLU18 (BETA GLUCOSIDASE 18); catalytic/ cation binding / hydrolase, hydrolyzing O-glycosyl compounds	encodes a member of glycosyl hydrolase family 1, located in inducible ER bodies which were formed after wounding, required in inducible ER body formation	FUNCTIONS IN: cation binding, hydrolase activity, hydrolyzing O-glycosyl compounds, catalytic activity;	4188.513536	4.044486671	0.789251656	5.124457632	2.98395E-07	5.12835E-06
AT5G55970	zinc finger (C3HC4-type RING finger) family protein	#REF!	FUNCTIONS IN: protein binding, zinc ion binding;	164.375235	1.664072586	0.324919928	5.121485151	3.03139E-07	5.20007E-06
AT1G17050	SPS2 (Solanesyl diphosphate synthase 2); trans-octaprenyltranstransferase	Encodes a protein with solanesyl diphosphate synthase activity.	FUNCTIONS IN: trans-octaprenyltranstransferase activity;	288.0363903	1.390040232	0.271458679	5.12063286	3.04512E-07	5.21911E-06
AT5G62360	invertase/pectin methylesterase inhibitor family protein	#REF!	FUNCTIONS IN: enzyme inhibitor activity, pectinesterase inhibitor activity, pectinesterase activity;	198.3185735	2.721708478	0.531651744	5.119344584	3.06599E-07	5.24581E-06
AT4G17695	KAN3 (KANADI 3); DNA binding / transcription factor	#REF!	FUNCTIONS IN: transcription factor activity, DNA binding;	30.46216527	2.169138638	0.42388273	5.117308356	3.09927E-07	5.28904E-06
AT3G46440	UXS5; UDP-glucuronate decarboxylase/ catalytic	encodes a protein similar to UDP-glucuronic acid decarboxylase. UDP-glucuronic acid decarboxylase produces UDP-xylose, which is a substrate for many cell wall carbohydrates including hemicellulose and pectin. UDP-xylose is also known to feedback regulate several cell wall biosynthetic enzymes.	FUNCTIONS IN: UDP-glucuronate decarboxylase activity, catalytic activity;	122.9593769	1.959458627	0.383063309	5.115234427	3.13352E-07	5.32913E-06
AT2G17280	phosphoglycerate/bisphosphoglycerate mutase family protein	#REF!	FUNCTIONS IN: catalytic activity;	32.71202216	3.655530426	0.714768508	5.11428579	3.1493E-07	5.3468E-06
AT1G07420	SMO2-1 (STEROL 4-ALPHA-METHYL-OXIDASE 2-1); 4-alpha-methyl-delta7-sterol-4alpha-methyl oxidase/ C-4 methylsterol oxidase	Arabidopsis thaliana sterol 4-alpha-methyl-oxidase mRNA	FUNCTIONS IN: 4-alpha-methyl-delta7-sterol-4alpha-methyl oxidase activity, C-4 methylsterol oxidase activity;	167.8183941	1.370665352	0.268265109	5.109368701	3.23237E-07	5.47562E-06
AT5G01520	zinc finger (C3HC4-type RING finger) family protein	#REF!	FUNCTIONS IN: protein binding, zinc ion binding;	195.5842137	1.599014188	0.312961227	5.109304443	3.23347E-07	5.47562E-06
AT1G67360	rubber elongation factor (REF) family protein	#REF!	#REF!	255.9530811	2.799769836	0.549291136	5.097059924	3.44969E-07	5.81197E-06
AT3G04070	anac047 (Arabidopsis NAC domain containing protein 47); transcription factor	#REF!	FUNCTIONS IN: transcription factor activity;	22.3996995	3.658256997	0.717961706	5.095337213	3.48121E-07	5.85511E-06
AT2G02070	AtIDD5 (Arabidopsis thaliana Indeterminate(ID)-Domain 5); nucleic acid binding / transcription factor/ zinc ion binding	#REF!	FUNCTIONS IN: transcription factor activity, zinc ion binding, nucleic acid binding;	394.752022	1.016322571	0.199518854	5.093867333	3.50832E-07	5.89571E-06
AT3G04260	PTAC3 (PLASTID TRANSCRIPTIONALLY ACTIVE3); DNA binding / nucleic acid binding	#REF!	FUNCTIONS IN: DNA binding, nucleic acid binding;	329.4385093	1.114979505	0.219268176	5.085003774	3.67619E-07	6.15171E-06
AT4G28150	unknown protein	#REF!	FUNCTIONS IN: molecular_function unknown;	43.46141164	2.187262153	0.430221385	5.084038654	3.69493E-07	6.17786E-06
AT3G09010	protein kinase family protein	#REF!	FUNCTIONS IN: protein serine/threonine kinase activity, protein kinase activity, kinase activity, ATP binding;	63.06786345	1.552545261	0.305606077	5.080217247	3.77003E-07	6.28752E-06
AT4G32190	centromeric protein-related	#REF!	#REF!	975.0162428	1.414777291	0.278803264	5.074464588	3.88589E-07	6.44446E-06
AT4G04340	early-responsive to dehydration protein-related / ERD protein-related	#REF!	#REF!	1339.852377	1.27446678	0.251291678	5.071663296	3.94354E-07	6.53288E-06
AT4G21570	unknown protein	#REF!	#REF!	432.6089227	2.023897427	0.399495842	5.066128895	4.05987E-07	6.70219E-06
AT3G56090	ATFER3 (ferritin 3); binding / ferric iron binding / oxidoreductase/ transition metal ion binding	Encodes FERRITIN 3, AtFER3. Ferritins are a class of 24-mer multi-meric proteins found in all kingdoms of life. Function as the main iron store in mammals. Evidence suggests that Arabidopsis ferritins are essential to protect cells against oxidative damage, but they do not constitute the major iron pool.	FUNCTIONS IN: oxidoreductase activity, ferric iron binding, binding, transition metal ion binding;	84.7697894	2.30020442	0.454131017	5.065067858	4.08255E-07	6.72941E-06
AT1G57770	amine oxidase family	#REF!	FUNCTIONS IN: oxidoreductase activity;	263.2761374	1.22264051	0.241469168	5.063340049	4.11974E-07	6.78507E-06
AT1G66725	MIR163; miRNA	Encodes a microRNA that targets several SAMT family members. miR163, is highly expressed in A. thaliana diploids but down-regulated in A. thaliana autotetraploids and repressed in A. arenosa and A. suecica. MicroRNAs are regulatory RNAs with a mature length of ~21-nucleotides that are processed from hairpin precursors by Dicer-like enzymes. MicroRNAs can negatively regulate gene expression by att…	#REF!	30.94870672	1.958594682	0.387292615	5.057144408	4.25581E-07	7.00335E-06
AT1G48210	serine/threonine protein kinase, putative	#REF!	FUNCTIONS IN: protein serine/threonine kinase activity, protein tyrosine kinase activity, protein kinase activity, kinase activity, ATP binding;	70.28945617	2.863576143	0.566312604	5.056529067	4.26956E-07	7.02015E-06
AT2G21620	RD2	Encodes gene that is induced in response to dessication; mRNA expression is seen 10 and 24 hrs after start of dessication treatment.	FUNCTIONS IN: molecular_function unknown;	456.679619	1.742802669	0.344727005	5.055602386	4.29034E-07	7.04263E-06
AT5G50800	nodulin MtN3 family protein	#REF!	#REF!	46.22442344	2.652122271	0.524714588	5.054409259	4.31725E-07	7.07508E-06
AT3G48080	lipase class 3 family protein / disease resistance protein-related	#REF!	FUNCTIONS IN: lipase activity, triacylglycerol lipase activity, signal transducer activity;	99.31880562	1.8871515	0.373549511	5.051944769	4.37334E-07	7.15516E-06
AT3G03890	FMN binding	#REF!	FUNCTIONS IN: FMN binding;	288.5824415	1.20308269	0.238203904	5.050642202	4.40327E-07	7.19819E-06
AT4G02660	WD-40 repeat family protein / beige-related	#REF!	FUNCTIONS IN: binding;	64.88938627	2.278955362	0.451590572	5.046507835	4.49958E-07	7.33747E-06
AT1G22570	proton-dependent oligopeptide transport (POT) family protein	#REF!	FUNCTIONS IN: transporter activity;	80.83791987	2.761677012	0.548882718	5.031451936	4.86779E-07	7.91155E-06
AT5G05580	FAD8 (FATTY ACID DESATURASE 8); omega-3 fatty acid desaturase	Encodes a temperature sensitive plastidic fatty acid desaturase.	FUNCTIONS IN: omega-3 fatty acid desaturase activity;	263.6281667	2.332158105	0.46352973	5.031302107	4.8716E-07	7.91155E-06
AT4G12900	gamma interferon responsive lysosomal thiol reductase family protein / GILT family protein	#REF!	FUNCTIONS IN: catalytic activity;	36.1687516	2.183746862	0.434112366	5.030372398	4.89528E-07	7.94351E-06
AT1G07750	cupin family protein	#REF!	FUNCTIONS IN: nutrient reservoir activity;	151.0271054	1.379940631	0.274422258	5.028530265	4.94254E-07	8.00707E-06
AT3G02030	hydrolase, alpha/beta fold family protein	#REF!	FUNCTIONS IN: transferase activity, transferring acyl groups other than amino-acyl groups, acyltransferase activity;	19.55125184	2.696757095	0.53653502	5.02624618	5.00174E-07	8.09636E-06
AT4G11850	PLDGAMMA1; phospholipase D	phospholipase D (gamma)	FUNCTIONS IN: phospholipase D activity;	292.8086545	1.475831206	0.29380193	5.023218222	5.08128E-07	8.21169E-06
AT3G28080	nodulin MtN21 family protein	#REF!	FUNCTIONS IN: molecular_function unknown;	23.24464969	3.879158007	0.772329919	5.022669604	5.09582E-07	8.22848E-06
AT2G43580	chitinase, putative	#REF!	FUNCTIONS IN: chitin binding, chitinase activity;	13.1539339	4.040634977	0.804634184	5.021704343	5.1215E-07	8.25876E-06
AT5G07340	calnexin, putative	#REF!	FUNCTIONS IN: unfolded protein binding, calcium ion binding;	395.8750789	1.161729661	0.231448658	5.019383878	5.18375E-07	8.34326E-06
AT2G21970	SEP2 (STRESS ENHANCED PROTEIN 2); chlorophyll binding	stress enhanced protein 2 (SEP2) chlorophyll a/b-binding protein	FUNCTIONS IN: chlorophyll binding;	188.9479782	1.020424476	0.203825894	5.006353493	5.54708E-07	8.89914E-06
AT5G17010	sugar transporter family protein	#REF!	FUNCTIONS IN: carbohydrate transmembrane transporter activity, sugar:hydrogen symporter activity;	135.2367804	1.224477968	0.244583923	5.006371447	5.54657E-07	8.89914E-06
AT1G77000	SKP2B; ubiquitin-protein ligase	AtSKP2;2 is a homolog of human SKP2, the human F-box protein that recruits E2F1. Contains an F-box motif at the N-terminal region and a C-terminal Leu-rich repeat domain. Forms part of an E3-ubiquitin-ligase SCF (Skp1, cullin, F-box) complex and recruits phosphorylated AtE2Fc, a transcriptional factor that might play a role in cell division and during the transition from skotomorphogenesis to pho…	) and AtSKP2;2 (At1g77000	102.9866028	1.906552241	0.382108818	4.989553108	6.05191E-07	9.68551E-06
AT5G41600	BTI3 (VIRB2-INTERACTING PROTEIN 3)	#REF!	#REF!	192.2441751	1.203923051	0.241281428	4.989704592	6.04717E-07	9.68551E-06
AT5G64480	unknown protein	#REF!	FUNCTIONS IN: molecular_function unknown;	73.89955104	1.27139026	0.255352099	4.9789693	6.39238E-07	1.02139E-05
AT1G20696	HMGB3 (HIGH MOBILITY GROUP B 3); DNA binding / chromatin binding / structural constituent of chromatin / transcription factor	Encodes a protein belonging to the subgroup of HMGB (high mobility group B) proteins that have a distinctive DNA-binding motif, the HMG-box domain. The motif confers non-sequence specific interaction with linear DNA and structure-specific binding to distorted DNA sites. The HMGB proteins are involved in the assembly of nucleoprotein complexes. Can be phosphorylated by CK2alpha.	FUNCTIONS IN: chromatin binding, transcription factor activity, structural constituent of chromatin, DNA binding;	812.575246	1.383267708	0.2785987	4.965090321	6.86691E-07	1.08496E-05
AT2G30390	FC2 (FERROCHELATASE 2); ferrochelatase	Encodes one of two ferrochelatase genes in Arabidopsis. Ferrochelatase is the terminal enzyme of heme biosynthesis. FC-II is speculated to operate in photosynthetic cytochromes	FUNCTIONS IN: ferrochelatase activity;	525.5845006	1.119803363	0.225562075	4.96450195	6.88776E-07	1.08652E-05
AT1G10090	unknown protein	#REF!	FUNCTIONS IN: molecular_function unknown;	381.6750584	1.64361912	0.331774375	4.954026724	7.26932E-07	1.14326E-05
AT4G15440	HPL1 (HYDROPEROXIDE LYASE 1); electron carrier/ heme binding / iron ion binding / monooxygenase	Encodes a hydroperoxide lyase. Also a member of the CYP74B cytochrome p450 family. In the ecotype Columbia (Col) the gene contains a 10-nucleotide deletion in its first exon that causes it to code for a truncated protein that results in a non-functional hydroperoxide lyase.	FUNCTIONS IN: electron carrier activity, monooxygenase activity, iron ion binding, heme binding;	165.0275275	3.384256447	0.683231645	4.953307523	7.29625E-07	1.1464E-05
AT3G16180	proton-dependent oligopeptide transport (POT) family protein	#REF!	FUNCTIONS IN: transporter activity;	191.3249249	1.551016758	0.313551738	4.946605512	7.55188E-07	1.18281E-05
AT3G50550	unknown protein	#REF!	FUNCTIONS IN: molecular_function unknown;	113.6281172	1.070758596	0.216473817	4.946365399	7.5612E-07	1.18333E-05
AT4G30240	protein binding	#REF!	FUNCTIONS IN: protein binding;	134.9105225	1.230816271	0.249404937	4.93501166	8.0146E-07	1.24641E-05
AT4G38460	GGR (geranylgeranyl reductase); farnesyltranstransferase	#REF!	FUNCTIONS IN: farnesyltranstransferase activity;	427.820224	1.067951185	0.216397252	4.935142075	8.00924E-07	1.24641E-05
AT2G36340	DNA-binding storekeeper protein-related	#REF!	FUNCTIONS IN: transcription regulator activity;	124.6240244	1.310073953	0.265579153	4.93289453	8.10199E-07	1.25803E-05
AT2G32390	ATGLR3.5 (GLUTAMATE RECEPTOR 3.5); intracellular ligand-gated ion channel	Encodes a ionotropic glutamate receptor ortholog, a member of a putative ligand-gated ion channel subunit family	FUNCTIONS IN: intracellular ligand-gated ion channel activity;	72.92488529	1.35392348	0.274620389	4.930163732	8.21607E-07	1.27475E-05
AT3G02990	ATHSFA1E; DNA binding / transcription factor	member of Heat Stress Transcription Factor (Hsf) family	FUNCTIONS IN: transcription factor activity, DNA binding;	51.9579826	2.370239288	0.481083203	4.926880159	8.3553E-07	1.29331E-05
AT3G14200	DNAJ heat shock N-terminal domain-containing protein	#REF!	FUNCTIONS IN: heat shock protein binding;	66.97273476	1.955151127	0.39730616	4.921018915	8.60948E-07	1.3285E-05
AT4G17260	L-lactate dehydrogenase, putative	#REF!	FUNCTIONS IN: in 6 functions;	43.71231679	1.807114256	0.367540608	4.91677441	8.79818E-07	1.35131E-05
AT2G23910	cinnamoyl-CoA reductase-related	#REF!	FUNCTIONS IN: coenzyme binding, binding, cinnamoyl-CoA reductase activity, catalytic activity;	10.93487846	3.950946947	0.803753313	4.915621353	8.85013E-07	1.35823E-05
ATCG00330	#N/A	#N/A	#N/A	77739.88153	1.027406155	0.209459245	4.905040865	9.34079E-07	1.43021E-05
AT2G28000	CPN60A (CHAPERONIN-60ALPHA); ATP binding / protein binding	Encodes chaperonin-60 alpha, a molecular chaperone involved in Rubisco folding. Mutants display aberrant chloroplast and embryo development.	FUNCTIONS IN: protein binding, ATP binding;	1340.128256	1.039406843	0.212011833	4.902588832	9.45818E-07	1.44372E-05
AT1G43620	UDP-glucose:sterol glucosyltransferase, putative	#REF!	FUNCTIONS IN: transferase activity, transferring glycosyl groups;	172.320869	1.448594458	0.295894786	4.895640366	9.79861E-07	1.4888E-05
AT3G58070	GIS (GLABROUS INFLORESCENCE STEMS); nucleic acid binding / transcription factor/ zinc ion binding	Putative transcription factor, contains C2H2 domain, regulates aspects of shoot maturation in Arabidopsis thaliana. GIS loss-of-function mutations affect the epidermal differentiation of inflorescence organs, causing a premature decrease in trichome production on successive leaves, stem internodes, and branches. Overexpression has the opposite effect on trichome initiation and causes other hetero…	FUNCTIONS IN: transcription factor activity, zinc ion binding, nucleic acid binding;	66.16885522	1.854138165	0.378768177	4.895179365	9.82161E-07	1.49001E-05
AT5G04340	ZAT6 (ZINC FINGER OF ARABIDOPSIS THALIANA 6); nucleic acid binding / transcription factor/ zinc ion binding	putative c2h2 zinc finger transcription factor mRNA,	FUNCTIONS IN: transcription factor activity, zinc ion binding, nucleic acid binding;	116.4859295	2.452710993	0.501802186	4.887804523	1.01967E-06	1.53866E-05
AT4G27570	glycosyltransferase family protein	#REF!	FUNCTIONS IN: transferase activity, transferring glycosyl groups;	19.67299	2.97388561	0.60881465	4.884714273	1.03579E-06	1.5618E-05
AT1G50450	binding / catalytic	#REF!	FUNCTIONS IN: binding, catalytic activity;	247.0341881	1.123047269	0.230010446	4.882592467	1.047E-06	1.57751E-05
AT4G24690	ubiquitin-associated (UBA)/TS-N domain-containing protein / octicosapeptide/Phox/Bemp1 (PB1) domain-containing protein	#REF!	FUNCTIONS IN: zinc ion binding;	2649.193345	1.05551337	0.216194855	4.882231686	1.04892E-06	1.5792E-05
AT5G04750	F1F0-ATPase inhibitor protein, putative	#REF!	FUNCTIONS IN: ATPase inhibitor activity;	175.8138828	1.18782093	0.243356316	4.88099487	1.05552E-06	1.58793E-05
AT4G18390	TCP family transcription factor, putative	#REF!	FUNCTIONS IN: transcription factor activity;	235.389506	1.14882697	0.235562713	4.876947444	1.0774E-06	1.61594E-05
AT2G22080	unknown protein	#REF!	FUNCTIONS IN: molecular_function unknown;	136.6568027	1.510789953	0.310800063	4.860970553	1.16812E-06	1.73492E-05
AT3G14700	#REF!	#REF!	FUNCTIONS IN: molecular_function unknown;	15.26190239	3.358512639	0.691559931	4.856430351	1.19521E-06	1.76985E-05
AT1G65270	unknown protein	#REF!	FUNCTIONS IN: molecular_function unknown;	148.0976532	1.082044535	0.223063138	4.850844224	1.22937E-06	1.81773E-05
AT5G65300	unknown protein	#REF!	FUNCTIONS IN: molecular_function unknown;	38.92963788	3.172907641	0.654915721	4.844757182	1.26767E-06	1.86738E-05
AT2G04240	XERICO; protein binding / zinc ion binding	Encodes a small protein with an N-terminal trans-membrane domain and a RING-H2 zinc finger motif located at the C-terminus. Gene expression is induced by salt and osmotic stress. Transcrips levels are induced by DELLA proteins and repressed by gibberellic acid. Involved in ABA metabolism.	FUNCTIONS IN: protein binding, zinc ion binding;	203.6537296	1.498485415	0.309343251	4.84408633	1.27196E-06	1.87231E-05
AT5G10860	CBS domain-containing protein	#REF!	#REF!	895.6408741	1.079468937	0.222982281	4.841052538	1.29153E-06	1.89971E-05
AT5G24460	unknown protein	#REF!	#REF!	125.01039	1.412002186	0.291767449	4.839478115	1.30181E-06	1.9134E-05
AT5G11610	exostosin family protein	#REF!	FUNCTIONS IN: catalytic activity;	302.8430391	1.269257948	0.262295014	4.839047182	1.30463E-06	1.91613E-05
AT5G61810	mitochondrial substrate carrier family protein	#REF!	FUNCTIONS IN: binding, calcium ion binding;	211.9577136	1.506091982	0.311524956	4.834578909	1.33428E-06	1.95823E-05
AT3G24760	F-box family protein	#REF!	FUNCTIONS IN: molecular_function unknown;	27.21088123	2.206185303	0.456522502	4.832588301	1.34769E-06	1.97499E-05
AT5G25820	exostosin family protein	#REF!	FUNCTIONS IN: catalytic activity;	57.27968914	1.93762953	0.400982203	4.832208298	1.35027E-06	1.9773E-05
AT1G52410	TSA1 (TSK-ASSOCIATING PROTEIN 1); calcium ion binding / protein binding	Contains a novel calcium-binding repeat sequence. Binds TSK in vitro. Localizes to small cytoplasmic vesicles in interphase cells. In cells synchronized for cell division, TSA1 and TSK relocalize to ends of spindle microtubules that are ahead of separating chromatids during metaphase and anaphase of mitosis. May be involved in mitosis together with TSK. Expressed preferentially in the flower and …	FUNCTIONS IN: protein binding, calcium ion binding;	768.4555584	3.686375274	0.763208817	4.83010048	1.36464E-06	1.99393E-05
AT1G13750	calcineurin-like phosphoesterase family protein	#REF!	FUNCTIONS IN: hydrolase activity, protein serine/threonine phosphatase activity, metal ion binding, acid phosphatase activity;	219.8088489	1.923101103	0.398192289	4.829578971	1.36822E-06	1.99621E-05
AT1G31173	MIR167D; miRNA	Encodes a microRNA that targets ARF family members ARF6 and ARF8. MicroRNAs are regulatory RNAs with a mature length of ~21-nucleotides that are processed from hairpin precursors by Dicer-like enzymes. MicroRNAs can negatively regulate gene expression by attenuating translation or by directing mRNA cleavage.Mature sequence: UGAAGCUGCCAGCAUGAUCUGG	#REF!	252.8622259	1.404873897	0.290990854	4.827897096	1.37982E-06	2.0087E-05
AT5G08370	AtAGAL2 (Arabidopsis thaliana ALPHA-GALACTOSIDASE 2); alpha-galactosidase/ catalytic/ hydrolase, hydrolyzing O-glycosyl compounds	#REF!	FUNCTIONS IN: alpha-galactosidase activity, hydrolase activity, hydrolyzing O-glycosyl compounds, catalytic activity;	98.19426745	1.30144866	0.269653812	4.826368479	1.39045E-06	2.02155E-05
AT2G40080	ELF4 (EARLY FLOWERING 4)	Encodes a novel nuclear 111 amino-acid phytochrome-regulated component of a negative feedback loop involving the circadian clock central oscillator components CCA1 and LHY. ELF4 is necessary for light-induced expression of both CCA1 and LHY, and conversely, CCA1 and LHY act negatively on light-induced ELF4 expression. ELF4 promotes clock accuracy and is required for sustained rhythms in the absen…	FUNCTIONS IN: molecular_function unknown;	10.28138689	3.465810484	0.718315882	4.824911396	1.40066E-06	2.03454E-05
AT4G40020	unknown protein	#REF!	FUNCTIONS IN: molecular_function unknown;	21.5026369	2.701054183	0.56014846	4.822032686	1.42103E-06	2.0566E-05
AT1G30620	MUR4 (MURUS 4); UDP-arabinose 4-epimerase/ catalytic	encodes a type-II membrane protein that catalyzes 4-epimerization of UDP-D-Xylose to UDP-L-Arabinose in vitro, the nucleotide sugar used by glycosyltransferases in the arabinosylation of cell wall polysaccharides and wall-resident proteoglycans.	FUNCTIONS IN: UDP-arabinose 4-epimerase activity, catalytic activity;	77.25064772	1.670224825	0.346706206	4.817406775	1.45436E-06	2.1033E-05
AT1G49560	myb family transcription factor	#REF!	FUNCTIONS IN: transcription factor activity, DNA binding;	45.82639271	1.715032199	0.356898339	4.80538017	1.54458E-06	2.22565E-05
AT1G44890	unknown protein	#REF!	FUNCTIONS IN: molecular_function unknown;	15.21505919	3.3327868	0.693815166	4.803565798	1.55865E-06	2.24266E-05
AT3G22200	POP2 (POLLEN-PISTIL INCOMPATIBILITY 2); 4-aminobutyrate transaminase/ 4-aminobutyrate:pyruvate transaminase	Genetically redundant with POP3;mediates pollen tube guidance. Double mutants are self sterile; gamma-aminobutyrate transaminase subunit precursor; nuclear gene for mitochondrial product. Encodes gamma-aminobutyrate transaminase that uses pyruvate instead of alpha-ketoglutarate as cosubstrate. Mutations in POP2/HER1 render roots resistant to the inhibitory growth effects of the volatile organic c…	FUNCTIONS IN: 4-aminobutyrate:pyruvate transaminase activity, 4-aminobutyrate transaminase activity;	279.5125062	1.23716557	0.257811795	4.798715948	1.59686E-06	2.29431E-05
AT5G20935	unknown protein	#REF!	FUNCTIONS IN: molecular_function unknown;	97.28445365	1.383850756	0.289170121	4.785593859	1.70482E-06	2.44058E-05
AT4G38380	antiporter/ drug transporter	#REF!	FUNCTIONS IN: drug transporter activity, antiporter activity;	24.91814034	3.237167054	0.676682214	4.783880803	1.71943E-06	2.45917E-05
AT5G04220	SYTC	#REF!	FUNCTIONS IN: molecular_function unknown;	312.8530913	1.048870687	0.219255637	4.783779808	1.72029E-06	2.45917E-05
AT3G28930	AIG2 (AVRRPT2-INDUCED GENE 2)	avrRpt2-induced gene that exhibits RPS2- and avrRpt2-dependent induction early after infection with Pseudomonas syringae pv maculicola strain ES4326 carrying avrRpt2	FUNCTIONS IN: molecular_function unknown;	326.427272	1.521214329	0.31865364	4.773880291	1.8071E-06	2.56844E-05
AT2G34920	EDA18 (embryo sac development arrest 18); protein binding / zinc ion binding	#REF!	FUNCTIONS IN: protein binding, zinc ion binding;	28.36282684	2.363321836	0.495316315	4.771338564	1.83006E-06	2.59548E-05
AT2G18230	AtPPa2 (Arabidopsis thaliana pyrophosphorylase 2); inorganic diphosphatase/ pyrophosphatase	Encodes a protein that might have inorganic pyrophosphatase activity.	FUNCTIONS IN: inorganic diphosphatase activity, pyrophosphatase activity;	153.4140538	1.361381613	0.285940047	4.76107361	1.92566E-06	2.72522E-05
AT4G28040	nodulin MtN21 family protein	#REF!	#REF!	42.13161199	2.677005279	0.562294593	4.760859008	1.92771E-06	2.72617E-05
AT2G31230	ATERF15 (Ethylene-responsive element binding factor 15); DNA binding / transcription activator/ transcription factor	encodes a member of the ERF (ethylene response factor) subfamily B-3 of ERF/AP2 transcription factor family. The protein contains one AP2 domain. There are 18 members in this subfamily including ATERF-1, ATERF-2, AND ATERF-5.	FUNCTIONS IN: transcription factor activity, transcription activator activity, DNA binding;	77.34234593	1.407408519	0.295965532	4.75531225	1.9814E-06	2.79612E-05
AT2G11810	MGDC; 1,2-diacylglycerol 3-beta-galactosyltransferase	MGD3 is the major enzyme for galactolipid metabolism during phosphate starvation. Does not contribute to galactolipid synthesis under P1-sufficient conditions.	FUNCTIONS IN: 1,2-diacylglycerol 3-beta-galactosyltransferase activity;	27.71762893	3.937884648	0.828188481	4.754816977	1.98626E-06	2.80098E-05
AT4G23940	FtsH protease, putative	#REF!	FUNCTIONS IN: in 7 functions;	273.8470554	1.084735957	0.228152891	4.75442566	1.99011E-06	2.8031E-05
AT4G23260	ATP binding / protein kinase/ protein serine/threonine kinase/ protein tyrosine kinase	#REF!	FUNCTIONS IN: protein serine/threonine kinase activity, protein tyrosine kinase activity, protein kinase activity, ATP binding;	388.0893009	1.217733693	0.256426735	4.748856208	2.0457E-06	2.87254E-05
AT3G27400	pectate lyase family protein	#REF!	FUNCTIONS IN: pectate lyase activity;	13.9054946	3.87745948	0.816695509	4.74774189	2.057E-06	2.88432E-05
AT1G80600	WIN1 (HOPW1-1-INTERACTING 1); N2-acetyl-L-ornithine:2-oxoglutarate 5-aminotransferase/ catalytic/ pyridoxal phosphate binding / transaminase	Encodes HopW1-1-Interacting protein 1 (WIN1). Interacts with the P. syringae effector HopW1-1. WIN1 is a putative acetylornithine transaminase. Modulates plant defenses against bacteria. Three WIN proteins are identified so far (WIN1: AT1G80600	; WIN2: AT4G31750	407.2169324	1.014277767	0.213808337	4.743864442	2.09679E-06	2.93388E-05
AT5G64990	AtRABH1a (Arabidopsis Rab GTPase homolog H1a); GTP binding	#REF!	FUNCTIONS IN: GTP binding;	10.21096343	3.43229027	0.72497742	4.734340927	2.19768E-06	3.05992E-05
AT1G09240	NAS3 (NICOTIANAMINE SYNTHASE 3); nicotianamine synthase	Encodes a nicotianamine synthase.	FUNCTIONS IN: nicotianamine synthase activity;	107.6823369	1.361331582	0.287632391	4.732886927	2.21349E-06	3.0776E-05
AT2G37760	aldo/keto reductase family protein	#REF!	FUNCTIONS IN: oxidoreductase activity;	61.17990165	2.293021035	0.484794456	4.729882955	2.24649E-06	3.1213E-05
AT4G19390	#REF!	#REF!	FUNCTIONS IN: molecular_function unknown;	198.0679457	1.765807377	0.373590376	4.726586893	2.28325E-06	3.17015E-05
AT4G29590	methyltransferase	#REF!	FUNCTIONS IN: methyltransferase activity;	203.2140297	1.383098504	0.292742565	4.724623855	2.30542E-06	3.19645E-05
AT5G02620	ankyrin repeat family protein	#REF!	FUNCTIONS IN: protein binding;	202.3102803	1.010810949	0.214450455	4.713494079	2.43505E-06	3.36911E-05
AT2G24200	cytosol aminopeptidase	#REF!	FUNCTIONS IN: manganese ion binding, metalloexopeptidase activity, aminopeptidase activity;	1004.307295	1.162738978	0.246809902	4.711071022	2.46418E-06	3.40704E-05
AT3G53560	chloroplast lumen common family protein	#REF!	FUNCTIONS IN: binding;	129.9450921	1.219875573	0.258963507	4.710608017	2.46979E-06	3.41241E-05
AT4G11900	S-locus lectin protein kinase family protein	#REF!	FUNCTIONS IN: in 6 functions;	91.05842947	1.47570756	0.313484077	4.707440239	2.50847E-06	3.45621E-05
AT5G38530	tryptophan synthase-related	#REF!	FUNCTIONS IN: pyridoxal phosphate binding, tryptophan synthase activity, catalytic activity;	104.4800608	1.461818782	0.310639704	4.705833677	2.52831E-06	3.48112E-05
AT2G41680	NTRC (NADPH-DEPENDENT THIOREDOXIN REDUCTASE C); thioredoxin-disulfide reductase	Encodes a NADPH thioredoxin reductase involved in chloroplast protection against oxidative damage.	FUNCTIONS IN: thioredoxin-disulfide reductase activity;	1038.251576	1.175478145	0.249840975	4.704905377	2.53984E-06	3.49457E-05
AT1G78590	NADK3 (NAD(H) KINASE 3); NAD+ kinase/ NADH kinase	Encodes a NADH kinase which can synthesize NADPH from NADH; also utilizes NAD+ as substrate although NADH is the preferred substrate.	FUNCTIONS IN: NAD+ kinase activity, NADH kinase activity;	110.4188506	1.097258402	0.233384476	4.701505518	2.5825E-06	3.54589E-05
AT5G42530	unknown protein	#REF!	FUNCTIONS IN: molecular_function unknown;	3110.314995	1.863597093	0.396486683	4.700276631	2.59809E-06	3.56482E-05
AT3G51240	F3H (FLAVANONE 3-HYDROXYLASE); naringenin 3-dioxygenase	Encodes flavanone 3-hydroxylase that is coordinately expressed with chalcone synthase and chalcone isomerases. Regulates flavonoid biosynthesis.	FUNCTIONS IN: naringenin 3-dioxygenase activity;	108.3961222	1.878714246	0.40021698	4.694239229	2.67601E-06	3.66919E-05
AT5G47910	RBOHD (RESPIRATORY BURST OXIDASE HOMOLOGUE D); NAD(P)H oxidase	NADPH/respiratory burst oxidase protein D (RbohD).Interacts with AtrbohF gene to fine tune the spatial control of ROI production and hypersensitive response to cell in and around infection site.	FUNCTIONS IN: NAD(P)H oxidase activity;	698.7240223	1.24713844	0.265688237	4.693991922	2.67925E-06	3.67109E-05
AT1G76580	transcription factor	#REF!	FUNCTIONS IN: transcription factor activity;	371.7925864	1.378553965	0.293716237	4.693489129	2.68584E-06	3.67758E-05
AT1G21460	nodulin MtN3 family protein	#REF!	#REF!	104.6749068	2.004936749	0.427755469	4.687109567	2.77091E-06	3.78099E-05
AT1G03740	ATP binding / kinase/ protein kinase/ protein serine/threonine kinase	#REF!	FUNCTIONS IN: protein serine/threonine kinase activity, protein kinase activity, kinase activity, ATP binding;	972.7954448	1.157671535	0.247691001	4.673853837	2.956E-06	4.0142E-05
AT4G15236	ATP binding / ATPase/ nucleoside-triphosphatase/ nucleotide binding	#REF!	FUNCTIONS IN: nucleoside-triphosphatase activity, ATPase activity, nucleotide binding, ATP binding;	23.12492642	2.981441395	0.638927444	4.666322327	3.06639E-06	4.15272E-05
AT5G48300	ADG1 (ADP GLUCOSE PYROPHOSPHORYLASE 1); glucose-1-phosphate adenylyltransferase	Encodes the small subunit of ADP-glucose pyrophosphorylase. The small subunit is the catalytic isoform responsible for ADP-glucose pyrophosphorylase activity. The presence of the small subunit is required for large subunit stability. Two isoforms of the small subunit (ApS1 and ApS2) have been described. ApS1 is the major small subunit isoform present in all plant tissues tested.	FUNCTIONS IN: glucose-1-phosphate adenylyltransferase activity;	1653.750296	1.406621325	0.301552709	4.664595214	3.09225E-06	4.17918E-05
AT1G31580	ECS1	Encodes cell wall protein. ECS1 is not a Xcc750 resistance gene, but the genetic data indicate that ECS1 is linked to a locus influencing resistance to Xcc750.	FUNCTIONS IN: molecular_function unknown;	345.8251109	1.731721525	0.37137731	4.662970729	3.11677E-06	4.20945E-05
AT5G42570	#REF!	#REF!	FUNCTIONS IN: molecular_function unknown;	96.94791848	1.842760533	0.395493359	4.659396903	3.17137E-06	4.27736E-05
AT2G22840	AtGRF1 (GROWTH-REGULATING FACTOR 1); transcription activator	Growth regulating factor encoding transcription activator. One of the nine members of a GRF gene family, containing nuclear targeting domain. Mutants result in smaller leaves indicating the role of the gene in leaf development. Expressed in root, shoot and flower	FUNCTIONS IN: transcription activator activity;	95.95878826	1.07995768	0.232936064	4.636283704	3.54729E-06	4.73921E-05
AT2G38540	LP1; calmodulin binding	Non-specific lipid transfer protein. Binds calmodulin in a Ca2+-independent manner. Localized to the cell wall. Specifically expressed in L1 epidermal layer. Predicted to be a member of PR-14 pathogenesis-related protein family with the following members: At2g38540	/LTP1, At2g38530	612.7300035	1.183007283	0.255257853	4.634557831	3.57701E-06	4.7757E-05
AT3G45140	LOX2 (LIPOXYGENASE 2); lipoxygenase	Chloroplast lipoxygenase required for wound-induced jasmonic acid accumulation in Arabidopsis.Mutants are resistant to Staphylococcus aureus and accumulate salicylic acid upon infection.	FUNCTIONS IN: lipoxygenase activity;	12589.97114	2.346622889	0.506606568	4.63204198	3.62077E-06	4.83086E-05
AT1G59990	DEAD/DEAH box helicase, putative (RH22)	#REF!	FUNCTIONS IN: helicase activity, ATP-dependent helicase activity, nucleic acid binding, ATP binding;	131.9733091	1.189396325	0.25678694	4.631841187	3.62428E-06	4.83229E-05
AT5G04830	unknown protein	#REF!	FUNCTIONS IN: molecular_function unknown;	319.1459939	1.017265598	0.219873999	4.626584324	3.71746E-06	4.94322E-05
AT3G52740	unknown protein	#REF!	FUNCTIONS IN: molecular_function unknown;	23.66295771	2.222773374	0.480497059	4.62598747	3.72818E-06	4.95415E-05
AT4G21215	unknown protein	#REF!	#REF!	109.8820031	1.570787229	0.340593847	4.611907236	3.98991E-06	5.26312E-05
AT1G79560	FTSH12 (FTSH PROTEASE 12); ATP-dependent peptidase/ ATPase/ metallopeptidase	encodes an FtsH protease that is localized to the chloroplast	FUNCTIONS IN: metallopeptidase activity, ATP-dependent peptidase activity, ATPase activity;	303.5054105	1.223806976	0.265670242	4.606488734	4.09525E-06	5.38059E-05
AT1G66060	unknown protein	#REF!	FUNCTIONS IN: molecular_function unknown;	12.20571589	3.615935406	0.78537931	4.604062469	4.14328E-06	5.43288E-05
AT2G01170	BAT1 (BIDIRECTIONAL AMINO ACID TRANSPORTER 1); amino acid transmembrane transporter	Encodes a bidirectional amino acid transporter that can transport ala, arg, glu and lys but not GABA or pro with both export and import activity. Its expression is localized in the vascular tissues suggesting a function in amino acids export from the phloem into sink tissue.	FUNCTIONS IN: L-lysine transmembrane transporter activity, arginine transmembrane transporter activity, L-alanine transmembrane transporter activity, L-glutamate transmembrane transporter activity;	111.4434611	1.147663625	0.249382456	4.602022309	4.18408E-06	5.47913E-05
AT4G30080	ARF16 (AUXIN RESPONSE FACTOR 16); miRNA binding / transcription factor	Involved in root cap cell differentiation. Gene expression is regulated by mir160.Located in the nucleus.	FUNCTIONS IN: transcription factor activity, miRNA binding;	137.6163235	1.254922903	0.272723785	4.601442824	4.19574E-06	5.49077E-05
AT2G16890	UDP-glucoronosyl/UDP-glucosyl transferase family protein	#REF!	FUNCTIONS IN: transferase activity, transferring hexosyl groups, UDP-glycosyltransferase activity, transferase activity, transferring glycosyl groups;	18.08014956	3.478531134	0.756142165	4.600366562	4.21748E-06	5.51557E-05
AT1G19140	#REF!	#REF!	FUNCTIONS IN: molecular_function unknown;	104.023483	1.275971301	0.277443088	4.599037994	4.24446E-06	5.5472E-05
AT4G18440	adenylosuccinate lyase, putative / adenylosuccinase, putative	#REF!	FUNCTIONS IN: N6-(1,2-dicarboxyethyl)AMP AMP-lyase (fumarate-forming) activity, catalytic activity;	256.7802124	1.095218046	0.238194049	4.598007605	4.2655E-06	5.56735E-05
AT3G15020	malate dehydrogenase (NAD), mitochondrial, putative	#REF!	FUNCTIONS IN: in 6 functions;	36.68687673	1.840822684	0.400430675	4.597107058	4.28398E-06	5.58756E-05
AT1G01830	armadillo/beta-catenin repeat family protein	#REF!	FUNCTIONS IN: binding;	232.3056872	1.080256866	0.235052295	4.595815008	4.31061E-06	5.60793E-05
AT3G03560	unknown protein	#REF!	#REF!	209.0077796	1.042224991	0.226807745	4.595191358	4.32352E-06	5.62086E-05
AT3G55880	unknown protein	#REF!	FUNCTIONS IN: molecular_function unknown;	354.3789858	2.585382156	0.562696222	4.594632155	4.33513E-06	5.63226E-05
AT3G15110	unknown protein	#REF!	FUNCTIONS IN: molecular_function unknown;	121.9463576	1.207268903	0.263245093	4.586102205	4.51598E-06	5.84041E-05
AT1G15125	S-adenosylmethionine-dependent methyltransferase/ methyltransferase	#REF!	FUNCTIONS IN: S-adenosylmethionine-dependent methyltransferase activity, methyltransferase activity;	634.4168281	2.057026604	0.449094939	4.580382508	4.64126E-06	5.99461E-05
AT2G41040	methyltransferase-related	#REF!	FUNCTIONS IN: methyltransferase activity;	102.490957	1.160596938	0.253427484	4.579601702	4.65862E-06	6.01311E-05
AT5G43150	unknown protein	#REF!	FUNCTIONS IN: molecular_function unknown;	339.1137504	1.037246228	0.226575483	4.577927909	4.69604E-06	6.05747E-05
AT5G10520	RBK1 (Rop Binding protein Kinases 1); ATP binding / kinase/ protein kinase/ protein serine/threonine kinase	#REF!	FUNCTIONS IN: protein serine/threonine kinase activity, protein kinase activity, kinase activity, ATP binding;	14.90566472	2.765870037	0.604302725	4.576961053	4.71779E-06	6.08156E-05
AT3G03440	armadillo/beta-catenin repeat family protein	#REF!	FUNCTIONS IN: binding;	100.5703887	2.055782485	0.449573084	4.572743698	4.81379E-06	6.1892E-05
AT1G52855	unknown protein	#REF!	FUNCTIONS IN: molecular_function unknown;	30.90267889	1.941726311	0.424705458	4.571936325	4.83238E-06	6.20505E-05
AT5G54470	zinc finger (B-box type) family protein	#REF!	FUNCTIONS IN: transcription factor activity, zinc ion binding;	29.19889127	2.158241098	0.472815148	4.564661493	5.00301E-06	6.4034E-05
AT1G42705.1	#N/A	#N/A	#N/A	93.16989397	1.351446105	0.296195954	4.562675775	5.05058E-06	6.45594E-05
AT1G06780	GAUT6 (Galacturonosyltransferase 6); polygalacturonate 4-alpha-galacturonosyltransferase/ transferase, transferring glycosyl groups	Encodes a protein with putative galacturonosyltransferase activity.	FUNCTIONS IN: polygalacturonate 4-alpha-galacturonosyltransferase activity, transferase activity, transferring glycosyl groups;	164.4017144	1.275028762	0.279477281	4.562191092	5.06225E-06	6.4667E-05
AT5G52030	TraB protein-related	#REF!	FUNCTIONS IN: molecular_function unknown;	162.4757625	1.134445344	0.248949489	4.556929787	5.19068E-06	6.61795E-05
AT4G15280	UGT71B5 (UDP-GLUCOSYL TRANSFERASE 71B5); UDP-glycosyltransferase/ quercetin 3-O-glucosyltransferase/ transferase, transferring glycosyl groups	#REF!	FUNCTIONS IN: quercetin 3-O-glucosyltransferase activity, UDP-glycosyltransferase activity, transferase activity, transferring glycosyl groups;	178.1484262	2.428730267	0.533230011	4.554751643	5.24475E-06	6.674E-05
AT3G05630	PLDP2; phospholipase D	Encodes a member of the PXPH-PLD subfamily of phospholipase D proteins. Regulates vesicle trafficking. Required for auxin transport and distribution and hence auxin responses. This subfamily is novel structurally different from the majority of plant PLDs by having phox homology (PX) and pleckstrin homology (PH) domains. Involved regulating root development in response to nutrient limitation. Play…	FUNCTIONS IN: phospholipase D activity;	100.2987438	2.950065054	0.648052139	4.552203253	5.3087E-06	6.74239E-05
AT1G67690	metalloendopeptidase	#REF!	FUNCTIONS IN: metalloendopeptidase activity;	17.50333992	2.518182263	0.554370056	4.542421143	5.56118E-06	7.01807E-05
AT5G10730	binding / catalytic/ coenzyme binding	#REF!	FUNCTIONS IN: coenzyme binding, binding, catalytic activity;	71.69305623	1.625750188	0.358008803	4.541089974	5.59641E-06	7.04458E-05
AT5G43950	unknown protein	#REF!	FUNCTIONS IN: molecular_function unknown;	44.5089341	1.644640483	0.362813461	4.533019473	5.81465E-06	7.30536E-05
AT5G48850	ATSDI1 (SULPHUR DEFICIENCY-INDUCED 1); binding	homologous to the wheat sulphate deficiency-induced gene sdi1. Expression in root and leaf is induced by sulfur starvation. Knockout mutants retained higher root and leaf sulfate concentrations, indicating a role in regulation of stored sulfate pools.	FUNCTIONS IN: binding;	197.9791934	2.975001322	0.657640733	4.523748567	6.07539E-06	7.59443E-05
AT4G16750	DRE-binding transcription factor, putative	encodes a member of the DREB subfamily A-4 of ERF/AP2 transcription factor family. The protein contains one AP2 domain. There are 17 members in this subfamily including TINY.	FUNCTIONS IN: transcription factor activity, DNA binding;	47.32601156	3.008324293	0.665177191	4.522590872	6.10872E-06	7.63128E-05
AT4G27620	unknown protein	#REF!	FUNCTIONS IN: molecular_function unknown;	97.16088709	1.020020377	0.22566329	4.520098849	6.18108E-06	7.70527E-05
AT3G03320	#REF!	#REF!	FUNCTIONS IN: molecular_function unknown;	32.39529258	2.087426037	0.46267457	4.511650677	6.43251E-06	7.98042E-05
AT1G77600	binding	#REF!	FUNCTIONS IN: binding;	161.0300323	1.025710858	0.227360605	4.511383396	6.44062E-06	7.98548E-05
AT2G25530	AFG1-like ATPase family protein	#REF!	FUNCTIONS IN: ATPase activity, ATP binding;	14.62677592	2.629302312	0.582990993	4.510022184	6.48208E-06	8.02685E-05
AT3G45260	zinc finger (C2H2 type) family protein	#REF!	FUNCTIONS IN: transcription factor activity, zinc ion binding, nucleic acid binding;	639.1327041	1.007869283	0.223638959	4.506680258	6.58497E-06	8.12885E-05
AT2G47850	zinc finger (CCCH-type) family protein	#REF!	FUNCTIONS IN: zinc ion binding, nucleic acid binding;	110.1750414	1.031602635	0.228968772	4.505429385	6.62389E-06	8.16163E-05
AT1G62710	BETA-VPE (BETA VACUOLAR PROCESSING ENZYME); cysteine-type endopeptidase	Encodes a vacuolar processing enzyme belonging to a novel group of cysteine proteases that is expressed specifically in seeds and is essential for the proper processing of storage proteins.	FUNCTIONS IN: cysteine-type endopeptidase activity;	172.1609662	3.752721491	0.833515428	4.502281979	6.72277E-06	8.26292E-05
AT1G07040	unknown protein	#REF!	#REF!	235.0074105	1.257811937	0.2795167	4.499952728	6.79686E-06	8.3333E-05
AT1G72700	haloacid dehalogenase-like hydrolase family protein	#REF!	FUNCTIONS IN: ATPase activity, coupled to transmembrane movement of ions, phosphorylative mechanism;	343.3116141	1.419124607	0.315507871	4.497905558	6.86262E-06	8.40872E-05
AT5G47130	Bax inhibitor-1 family / BI-1 family	#REF!	#REF!	9.730859358	3.669762941	0.818816397	4.481789756	7.40196E-06	8.99173E-05
AT1G30510	ATRFNR2 (ROOT FNR 2); FAD binding / NADP or NADPH binding / electron carrier/ ferredoxin-NADP+ reductase/ oxidoreductase	Encodes a root-type ferredoxin:NADP(H) oxidoreductase.	FUNCTIONS IN: electron carrier activity, NADP or NADPH binding, ferredoxin-NADP+ reductase activity, oxidoreductase activity, FAD binding;	124.7909623	1.082691925	0.241588417	4.481555605	7.41009E-06	8.99609E-05
AT5G44590	unknown protein	#REF!	FUNCTIONS IN: molecular_function unknown;	8.90876452	3.659158437	0.81654965	4.481244267	7.42091E-06	9.00371E-05
AT4G24450	PWD (PHOSPHOGLUCAN, WATER DIKINASE); ATP binding / kinase	#REF!	FUNCTIONS IN: kinase activity, ATP binding;	126.2698518	1.859947533	0.417172862	4.458457642	8.25515E-06	9.92471E-05
AT1G31550	GDSL-motif lipase, putative	#REF!	FUNCTIONS IN: lipase activity, hydrolase activity, acting on ester bonds, carboxylesterase activity;	78.41024682	2.153096398	0.48315867	4.456292582	8.33892E-06	0.000100133
AT3G20440	alpha-amylase/ catalytic/ cation binding	#REF!	FUNCTIONS IN: cation binding, catalytic activity, alpha-amylase activity;	40.4574543	2.597331294	0.583059947	4.454655665	8.40279E-06	0.000100839
AT5G64860	DPE1 (DISPROPORTIONATING ENZYME); 4-alpha-glucanotransferase/ catalytic/ cation binding	Encodes a maltotriose-metabolizing enzyme with chloroplastic &#945;-1,4-glucanotransferase activity. Mutant has altered starch degradation.	FUNCTIONS IN: 4-alpha-glucanotransferase activity, cation binding, catalytic activity;	123.4858599	1.599948384	0.359584146	4.449440843	8.60941E-06	0.000103131
AT5G05840	unknown protein	#REF!	FUNCTIONS IN: molecular_function unknown;	17.82706791	2.27849642	0.512908661	4.442304436	8.90005E-06	0.000106355
AT5G57050	ABI2 (ABA INSENSITIVE 2); protein serine/threonine phosphatase	Encodes a protein phosphatase 2C and is involved in ABA signal transduction. Binds fibrillin preprotein in vitro and in vivo.	FUNCTIONS IN: protein serine/threonine phosphatase activity;	222.1280476	2.563292811	0.577322315	4.43996836	8.99721E-06	0.000107257
AT3G02870	VTC4; 3'(2'),5'-bisphosphate nucleotidase/ L-galactose-1-phosphate phosphatase/ inositol or phosphatidylinositol phosphatase/ inositol-1(or 4)-monophosphatase	Encodes a L-galactose-1-phosphate phosphatase, involved in ascorbate biosynthesis.	FUNCTIONS IN: L-galactose-1-phosphate phosphatase activity, 3'(2'),5'-bisphosphate nucleotidase activity, inositol-1(or 4)-monophosphatase activity, inositol or phosphatidylinositol phosphatase activity;	225.6462673	1.826998212	0.411520108	4.439632909	9.01125E-06	0.00010736
AT4G33700	CBS domain-containing protein	#REF!	FUNCTIONS IN: molecular_function unknown;	134.9330359	1.554429496	0.350232123	4.438283628	9.06791E-06	0.00010797
AT3G59350	serine/threonine protein kinase, putative	#REF!	FUNCTIONS IN: protein serine/threonine kinase activity, protein tyrosine kinase activity, protein kinase activity, kinase activity, ATP binding;	200.227491	1.017998732	0.229381091	4.438023752	9.07886E-06	0.000108036
AT4G01660	ATABC1 (ARABIDOPSIS THALIANA ABC TRANSPORTER 1); transporter	Encodes an ABC1-like protein, member of the ATH subfamily; putative ABC transporter; isolated by functional complementation of a yeast abc1 mutant	FUNCTIONS IN: transporter activity;	99.34481938	1.121619841	0.253025407	4.43283484	9.30021E-06	0.000110603
AT3G44870	S-adenosyl-L-methionine:carboxyl methyltransferase family protein	#REF!	FUNCTIONS IN: S-adenosylmethionine-dependent methyltransferase activity, methyltransferase activity;	7.290073226	3.597798812	0.813531277	4.422446825	9.75894E-06	0.000115435
AT4G33070	pyruvate decarboxylase, putative	#REF!	FUNCTIONS IN: in 6 functions;	13.0424066	3.269181284	0.739471638	4.420969127	9.82592E-06	0.000116158
AT3G25220	FKBP15-1; FK506 binding / peptidyl-prolyl cis-trans isomerase	immunophilin (FKBP15-1)	FUNCTIONS IN: FK506 binding, peptidyl-prolyl cis-trans isomerase activity;	111.4410523	1.001356987	0.226563498	4.419763086	9.88092E-06	0.000116739
AT2G14610	PR1 (PATHOGENESIS-RELATED GENE 1)	PR1 gene expression is induced in response to a variety of pathogens. It is a useful molecular marker for the SAR response. Though the Genbank record for the cDNA associated to this gene is called 'PR-1-like', the sequence actually corresponds to PR1. Expression of this gene is salicylic-acid responsive.	FUNCTIONS IN: molecular_function unknown;	8930.484127	3.430818525	0.777280851	4.413872439	1.01538E-05	0.000119535
AT4G23450	zinc finger (C3HC4-type RING finger) family protein	#REF!	FUNCTIONS IN: protein binding, zinc ion binding;	43.80165367	2.553078106	0.578593634	4.412558238	1.02156E-05	0.000120191
AT4G09750	short-chain dehydrogenase/reductase (SDR) family protein	#REF!	FUNCTIONS IN: oxidoreductase activity, binding, catalytic activity;	36.9643379	3.162972303	0.717417026	4.408833621	1.03929E-05	0.000122204
AT5G14800	P5CR (PYRROLINE-5- CARBOXYLATE (P5C) REDUCTASE); pyrroline-5-carboxylate reductase	Delta 1-pyrroline-5-carboxylate reductase, catalyzes the final step in proline biosynthesis from glutamate and ornithine.In situ hybridization indicated that under normal growth conditions, the highest concentration of P5CR transcripts occurs in the cortical parenchyma, phloem, vascular cambium and pith parenchyma in the vicinity of the protoxylem. Single gene in Arabidopsis.	FUNCTIONS IN: pyrroline-5-carboxylate reductase activity;	135.4291632	1.106130294	0.250940866	4.407932082	1.04362E-05	0.000122636
AT5G46710	zinc-binding family protein	#REF!	FUNCTIONS IN: binding;	131.2717895	1.756927203	0.39885699	4.40490513	1.0583E-05	0.000124072
AT4G14220	RHF1A (RING-H2 GROUP F1A); protein binding / ubiquitin-protein ligase/ zinc ion binding	encodes a RING-type E3 ubiquitin ligase implicated in gametogenesis. RHF1a can interact with the cell cycle inhibitor ICK4/KRP6 in vitro. It apppears to target ICK4KRP6 for degradation following meiosis in order to allow the mitoses associated with megagametogenesis and microgametogenesis to occur. RHF1a is expressed in the carpels throughout floral development. It is expressed in various tissues…	FUNCTIONS IN: ubiquitin-protein ligase activity, protein binding, zinc ion binding;	76.2867902	1.226895062	0.278538672	4.404756628	1.05903E-05	0.000124083
AT2G36885	unknown protein	#REF!	FUNCTIONS IN: molecular_function unknown;	39.82614667	3.0212266	0.686014528	4.404027141	1.0626E-05	0.000124428
AT3G53670	unknown protein	#REF!	FUNCTIONS IN: molecular_function unknown;	187.4469176	1.105677397	0.251557498	4.395326737	1.10606E-05	0.000128984
AT1G65540	calcium-binding EF hand family protein	#REF!	FUNCTIONS IN: calcium ion binding;	213.5639259	1.040867081	0.236858886	4.394460774	1.11048E-05	0.000129423
AT4G26060	unknown protein	#REF!	FUNCTIONS IN: molecular_function unknown;	84.64953496	1.348836763	0.307035297	4.393100002	1.11746E-05	0.000130083
AT1G71002	MIR858a; miRNA	Encodes a microRNA that targets several MYB family members. MicroRNAs are regulatory RNAs with a mature length of ~21-nucleotides that are processed from hairpin precursors by Dicer-like enzymes. MicroRNAs can negatively regulate gene expression by attenuating translation or by directing mRNA cleavage. Mature sequence: UUUCGUUGUCUGUUCGACCUU	#REF!	7.701095091	3.585078964	0.816567065	4.390428072	1.13128E-05	0.000131615
AT2G31040	ATP synthase protein I -related	#REF!	FUNCTIONS IN: hydrogen ion transmembrane transporter activity;	459.3973625	1.078558263	0.24568933	4.389927158	1.13389E-05	0.000131841
AT5G63990	3'(2'),5'-bisphosphate nucleotidase, putative / inositol polyphosphate 1-phosphatase, putative	#REF!	FUNCTIONS IN: 3'(2'),5'-bisphosphate nucleotidase activity, inositol or phosphatidylinositol phosphatase activity;	43.67287696	1.741330871	0.396823031	4.388179956	1.14303E-05	0.000132826
AT4G23920	UGE2 (UDP-D-glucose/UDP-D-galactose 4-epimerase 2); UDP-glucose 4-epimerase/ protein dimerization	Encodes a protein with UDP-D-glucose 4-epimerase activity. Involved in growth and cell wall carbohydrate biosynthesis.	FUNCTIONS IN: UDP-glucose 4-epimerase activity, protein dimerization activity;	247.1681068	2.491166098	0.5682162	4.384187038	1.1642E-05	0.000135127
AT2G43510	ATTI1; serine-type endopeptidase inhibitor	Member of the defensin-like (DEFL) family. Encodes putative trypsin inhibitor protein which may function in defense against herbivory.	FUNCTIONS IN: serine-type endopeptidase inhibitor activity;	28.11222327	2.680434773	0.612022097	4.379637249	1.18877E-05	0.000137336
AT4G32940	GAMMA-VPE (GAMMA VACUOLAR PROCESSING ENZYME); cysteine-type endopeptidase	Encodes a vacuolar processing enzyme belonging to a novel group of cysteine proteinases that is expressed in vegetative organs and is upregulated in association with various types of cell death and under stressed conditions. They are essential in processing seed storage proteins and for mediating the susceptible response of toxin-induced cell death.	FUNCTIONS IN: cysteine-type endopeptidase activity;	7234.395068	2.007148136	0.458434039	4.3782703	1.19625E-05	0.000138039
AT2G46100	unknown protein	#REF!	FUNCTIONS IN: molecular_function unknown;	324.4410571	1.187266796	0.271253526	4.376963556	1.20344E-05	0.000138706
AT2G04030	CR88; ATP binding	Encodes a chloroplast-targeted 90-kDa heat shock protein located in the stroma involved in red-light mediated deetiolation response. Mutants are resistant to chlorate, have elongated hypocotyls in light, and affect the expression of NR2, CAB, and RBCS but NOT NR1 and NiR.	FUNCTIONS IN: ATP binding;	811.2387193	1.070559253	0.244866475	4.372012354	1.23107E-05	0.000141316
AT5G07010	ST2A (SULFOTRANSFERASE 2A); hydroxyjasmonate sulfotransferase/ sulfotransferase	Encodes a sulfotransferase that acts specifically on 11- and 12-hydroxyjasmonic acid. Transcript levels for this enzyme are increased by treatments with jasmonic acid (JA), 12-hydroxyJA, JA-isoleucine, and 12-oxyphytodienoic acid (a JA precursor).	FUNCTIONS IN: sulfotransferase activity, hydroxyjasmonate sulfotransferase activity;	117.0217929	2.902145446	0.663925582	4.371190877	1.23571E-05	0.000141684
AT1G13260	RAV1; DNA binding / transcription factor/ transcription repressor	Encodes an AP2/B3 domain transcription factor which is upregulated in response to low temperature. It contains a B3 DNA binding domain. It has circadian regulation and may function as a negative growth regulator.	FUNCTIONS IN: transcription repressor activity, transcription factor activity, DNA binding;	425.9380772	2.11929806	0.484924472	4.370367309	1.24038E-05	0.000142055
AT1G11170	unknown protein	#REF!	FUNCTIONS IN: molecular_function unknown;	17.94641273	3.641142503	0.833504117	4.368475726	1.25117E-05	0.000143126
AT5G37500	GORK (GATED OUTWARDLY-RECTIFYING K+ CHANNEL); cyclic nucleotide binding / inward rectifier potassium channel/ outward rectifier potassium channel	encodes a guard cell outward potassium channel. Mutants have increased water consumption and limited stomatal closure in response to abscisic and jasmonic acids. It forms a heteromeric K(out) channels with SKOR. The gene is expressed ubiquitously in root and the vasculature and guard cells of leaves. Expression is suppressed during agrobacterium-induced tumor formation and increased in response t…	FUNCTIONS IN: outward rectifier potassium channel activity, cyclic nucleotide binding, inward rectifier potassium channel activity;	54.13598665	2.772378438	0.634997522	4.36596733	1.26561E-05	0.000144445
AT5G60360	AALP (Arabidopsis aleurain-like protease); cysteine-type peptidase	Encodes a senescence-associated thiol protease.	FUNCTIONS IN: cysteine-type peptidase activity;	2951.225558	1.135158346	0.260159368	4.363319132	1.28104E-05	0.000146037
AT3G06450	anion exchange family protein	#REF!	FUNCTIONS IN: anion exchanger activity;	260.3467295	1.012676237	0.232470497	4.356149486	1.3237E-05	0.000150641
AT1G63730	disease resistance protein (TIR-NBS-LRR class), putative	#REF!	FUNCTIONS IN: protein binding, transmembrane receptor activity, nucleoside-triphosphatase activity, nucleotide binding, ATP binding;	47.81058018	1.532886861	0.352429489	4.349485244	1.36457E-05	0.000154936
AT1G73700	MATE efflux family protein	#REF!	FUNCTIONS IN: drug transporter activity, antiporter activity, transporter activity;	15.98102282	2.872319232	0.660897685	4.346087598	1.38587E-05	0.000156994
AT5G55570	unknown protein	#REF!	#REF!	173.8071486	1.654569762	0.381142956	4.341073964	1.41788E-05	0.000160071
AT1G03290	unknown protein	#REF!	FUNCTIONS IN: molecular_function unknown;	299.9578429	1.247399703	0.287364855	4.340822059	1.41951E-05	0.000160163
AT4G21470	ATFMN/FHY (riboflavin kinase/FMN hydrolase); FMN adenylyltransferase/ riboflavin kinase	Bifunctional enzyme that catalyzes hydrolysis of FMN to riboflavin, and phosphorylation of riboflavin to FMN.	FUNCTIONS IN: riboflavin kinase activity, FMN adenylyltransferase activity;	239.3163961	1.460372261	0.33687286	4.335084341	1.45704E-05	0.00016356
AT3G28890	AtRLP43 (Receptor Like Protein 43); kinase/ protein binding	#REF!	FUNCTIONS IN: protein binding, kinase activity;	46.29833203	1.831094582	0.422961876	4.32921898	1.49639E-05	0.000167408
AT2G36270	ABI5 (ABA INSENSITIVE 5); DNA binding / transcription activator/ transcription factor	Encodes a member of the basic leucine zipper transcription factor family, involved in ABA signalling during seed maturation and germination. The Arabidopsis abscisic acid (ABA)-insensitive abi5 mutants have pleiotropic defects in ABA response, including decreased sensitivity to ABA inhibition of germination and altered expression of some ABA-regulated genes. Comparison of seed and ABA-inducible v…	FUNCTIONS IN: transcription factor activity, transcription activator activity, DNA binding;	9.565833686	3.565317039	0.824571083	4.323844377	1.53333E-05	0.000171251
AT2G33530	scpl46 (serine carboxypeptidase-like 46); serine-type carboxypeptidase	#REF!	FUNCTIONS IN: serine-type carboxypeptidase activity;	169.9340858	1.473098613	0.340783568	4.322680872	1.54145E-05	0.000172035
AT3G10690	DNA gyrase subunit A family protein	#REF!	FUNCTIONS IN: DNA topoisomerase activity, DNA topoisomerase (ATP-hydrolyzing) activity, DNA binding, catalytic activity, ATP binding;	97.17599715	1.453545343	0.336267335	4.322588577	1.54209E-05	0.000172035
AT3G59300	unknown protein	#REF!	FUNCTIONS IN: molecular_function unknown;	213.2034247	1.441029256	0.333568833	4.320035667	1.56004E-05	0.000173744
AT3G58160	XIJ; motor	Class XI myosin gene expressed in flowers from 4-6 week old plants and leaves from 3 week old plants	FUNCTIONS IN: motor activity;	144.3299404	1.409143177	0.326626414	4.314235214	1.60156E-05	0.000177769
AT1G20693	HMGB2 (HIGH MOBILITY GROUP B 2); DNA binding / chromatin binding / structural constituent of chromatin / transcription factor	Encodes a protein belonging to the subgroup of HMGB (high mobility group B) proteins that have a distinctive DNA-binding motif, the HMG-box domain. The motif confers non-sequence specific interaction with linear DNA and structure-specific binding to distorted DNA sites. The HMGB proteins are involved in the assembly of nucleoprotein complexes. Can be phosphorylated by CK2alpha.	FUNCTIONS IN: chromatin binding, transcription factor activity, structural constituent of chromatin, DNA binding;	1123.393733	1.31486893	0.305999584	4.296963135	1.73154E-05	0.000191445
AT5G66440	unknown protein	#REF!	FUNCTIONS IN: molecular_function unknown;	30.93146607	2.010749041	0.468209758	4.294547488	1.7505E-05	0.000192896
AT2G42520	DEAD box RNA helicase, putative	#REF!	FUNCTIONS IN: helicase activity, nucleic acid binding, ATP binding, ATP-dependent helicase activity;	130.7530007	1.045687843	0.243640319	4.291932662	1.77125E-05	0.000194965
AT2G12550	ubiquitin-associated (UBA)/TS-N domain-containing protein	#REF!	#REF!	64.37696465	1.366847426	0.318646273	4.289544678	1.7904E-05	0.000196964
AT1G17490	unknown protein	#REF!	FUNCTIONS IN: molecular_function unknown;	72.27130771	1.186037574	0.27679929	4.284828816	1.8288E-05	0.000200863
AT2G19680	mitochondrial ATP synthase g subunit family protein	#REF!	FUNCTIONS IN: hydrogen ion transmembrane transporter activity;	91.31296627	1.060600618	0.247917324	4.278041568	1.88545E-05	0.000205934
AT4G03960	tyrosine specific protein phosphatase family protein	#REF!	FUNCTIONS IN: phosphatase activity, protein tyrosine phosphatase activity, phosphoprotein phosphatase activity;	110.8629788	1.507393748	0.352446452	4.276944024	1.89476E-05	0.000206837
AT5G62900	unknown protein	#REF!	FUNCTIONS IN: molecular_function unknown;	159.8670362	1.139445265	0.266666411	4.272923843	1.92926E-05	0.000210371
AT4G17550	transporter-related	#REF!	FUNCTIONS IN: sugar:hydrogen symporter activity;	307.0586432	2.005315341	0.470032558	4.26633285	1.98712E-05	0.000215613
AT4G19700	RING; protein binding / zinc ion binding	#REF!	FUNCTIONS IN: protein binding, zinc ion binding;	149.3455013	1.140751112	0.267531934	4.263981105	2.00816E-05	0.000217657
AT1G19570	DHAR1 (dehydroascorbate reductase); copper ion binding / glutathione dehydrogenase (ascorbate)	Encodes a member of the dehydroascorbate reductase gene family. Critical for a mutualistic symbiosis between the host Arabidopsis and the root colonizing fungus Piriformospora indica.	FUNCTIONS IN: copper ion binding, glutathione dehydrogenase (ascorbate) activity;	587.4327701	1.365836641	0.321491631	4.248436068	2.15268E-05	0.000231925
AT4G17830	peptidase M20/M25/M40 family protein	#REF!	FUNCTIONS IN: metallopeptidase activity, hydrolase activity, protein dimerization activity;	353.2433635	1.153072671	0.271530046	4.24657487	2.17063E-05	0.000233605
AT5G39570	unknown protein	#REF!	FUNCTIONS IN: molecular_function unknown;	1059.080459	1.002691786	0.236351626	4.242373118	2.21169E-05	0.000237472
AT2G40460	proton-dependent oligopeptide transport (POT) family protein	#REF!	FUNCTIONS IN: transporter activity;	46.54975251	1.760362295	0.415500967	4.2367225	2.26806E-05	0.000243035
AT4G36910	LEJ2 (LOSS OF THE TIMING OF ET AND JA BIOSYNTHESIS 2)	Has a cystathionine Beta-synthase domain.	FUNCTIONS IN: molecular_function unknown;	49.39826275	1.368819819	0.323147555	4.235897185	2.27641E-05	0.000243797
AT5G42890	SCP2 (STEROL CARRIER PROTEIN 2); oxidoreductase/ sterol carrier	#REF!	FUNCTIONS IN: sterol carrier activity, oxidoreductase activity;	67.96871688	1.133132924	0.267580512	4.234736356	2.2882E-05	0.000244928
AT2G19830	SNF7.2	#REF!	#REF!	339.7576868	1.014160185	0.239524898	4.234049119	2.29521E-05	0.000245545
AT1G65790	ARK1 (A. THALIANA RECEPTOR KINASE 1); kinase/ protein kinase/ protein serine/threonine kinase/ transmembrane receptor protein kinase	An alternatively spliced gene that encodes a functional transmembrane receptor serine/threonine kinase, alternate form may not have transmembrane domain.	FUNCTIONS IN: protein serine/threonine kinase activity, transmembrane receptor protein kinase activity, protein kinase activity, kinase activity;	234.60013	1.452048808	0.343231147	4.23052751	2.33144E-05	0.000249152
AT3G47620	AtTCP14 (TEOSINTE BRANCHED1, CYCLOIDEA and PCF (TCP) 14); transcription factor	Encodes a transcription factor AtTCP14 that regulates seed germination. AtTCP14 shows elevated expression level just prior to germination. AtTCP14 is predominantly expressed in the vascular tissue of the embryo, and affects gene expression in radicles in a non-cell-autonomous manner.	FUNCTIONS IN: transcription factor activity;	431.0372188	1.090495109	0.258042669	4.226026308	2.37854E-05	0.000253639
AT5G47880	ERF1-1 (EUKARYOTIC RELEASE FACTOR 1-1); translation release factor	Encodes a eukaryotic release factor 1 homolog. Cosuppression of the gene's expression results affects cell elongation of the inflorescence stem, specifically the internodes, and radial cell division. Expression of the protein is primarily observed in the vascular system and in actively growing and elongating zones.	FUNCTIONS IN: translation release factor activity;	407.966073	1.217402276	0.288158781	4.224762028	2.39193E-05	0.000254655
AT3G53000	AtPP2-A15 (Phloem protein 2-A15); carbohydrate binding	#REF!	FUNCTIONS IN: carbohydrate binding;	92.2901425	1.06545581	0.252501162	4.219607545	2.44728E-05	0.000259571
AT4G33050	EDA39 (embryo sac development arrest 39); calmodulin binding	#REF!	FUNCTIONS IN: calmodulin binding;	527.0184397	1.447036136	0.342987262	4.218920922	2.45474E-05	0.000260224
AT5G19440	cinnamyl-alcohol dehydrogenase, putative (CAD)	similar to Eucalyptus gunnii alcohol dehydrogenase of unknown physiological function (GI:1143445), apple tree, PIR:T16995; NOT a cinnamyl-alcohol dehydrogenase	FUNCTIONS IN: alcohol dehydrogenase activity;	370.7891734	1.584497208	0.37568588	4.217611815	2.46903E-05	0.000261599
AT4G23170	EP1; protein kinase	Induced in response to Salicylic acid.Similar to receptor-like kinase 4 and 5. NPR1, a known positive regulator of the SA signaling pathway is responsible for the SA-dependent induction and constitutive repression of EP1 gene's basal expression.	FUNCTIONS IN: protein kinase activity;	106.9151267	1.249062334	0.296304786	4.215464594	2.49264E-05	0.000263818
AT1G73805	calmodulin binding	#REF!	FUNCTIONS IN: calmodulin binding;	104.414602	2.146529079	0.510022688	4.208693316	2.56852E-05	0.000270548
AT4G02550	unknown protein	#REF!	FUNCTIONS IN: molecular_function unknown;	57.43567659	1.315890477	0.312732648	4.207716992	2.57964E-05	0.000271493
AT4G02410	lectin protein kinase family protein	#REF!	FUNCTIONS IN: kinase activity;	79.9635425	2.059391922	0.489753358	4.204957229	2.61132E-05	0.000274327
AT5G53120	SPDS3 (SPERMIDINE SYNTHASE 3); spermidine synthase/ spermine synthase	encodes a novel spermine synthase and is a paralog of previously characterized spermidine synthases, SPDS1 and SPDS2. SPDS3 forms heterodimers with SDPS2, which in turn forms heterodimers with SDPS1 in vivo. The gene does not complement speDelta3 deficiency of spermidine synthase in yeast but DOES complement speDelta4 deficiency.	FUNCTIONS IN: spermine synthase activity, spermidine synthase activity;	114.3535384	2.098520662	0.499603688	4.200370637	2.66478E-05	0.000279647
AT3G47550	zinc finger (C3HC4-type RING finger) family protein	#REF!	FUNCTIONS IN: protein binding, zinc ion binding;	213.1126475	1.111838504	0.265066219	4.194568838	2.73391E-05	0.000285993
AT4G35500	protein kinase family protein	#REF!	FUNCTIONS IN: protein serine/threonine kinase activity, protein kinase activity, kinase activity, ATP binding;	60.34610093	1.386862884	0.331139922	4.188147646	2.81241E-05	0.000293477
AT3G56710	SIB1 (SIGMA FACTOR BINDING PROTEIN 1); binding / protein binding	Sig1 binding protein; interacts with Sig1R4. As well as Sig1, SibI is imported into chloroplasts and its expression is light-dependent in mature chloroplasts.	FUNCTIONS IN: protein binding, binding;	250.5468907	2.275836946	0.543423405	4.18796269	2.8147E-05	0.000293514
AT5G14700	cinnamoyl-CoA reductase-related	#REF!	FUNCTIONS IN: binding, 3-beta-hydroxy-delta5-steroid dehydrogenase activity, cinnamoyl-CoA reductase activity, catalytic activity;	52.78721888	1.898586781	0.453499159	4.186527676	2.83254E-05	0.000295219
AT4G09875.1	#N/A	#N/A	#N/A	61.94437405	2.067452231	0.493918974	4.185812529	2.84148E-05	0.000295839
AT1G56120	kinase	#REF!	FUNCTIONS IN: kinase activity;	100.991186	2.010136859	0.48041038	4.184207795	2.86162E-05	0.00029778
AT4G17720	RNA recognition motif (RRM)-containing protein	#REF!	FUNCTIONS IN: oxidoreductase activity, nucleotide binding, nucleic acid binding;	154.9880708	1.156064897	0.276486156	4.181275892	2.89878E-05	0.000301014
AT4G09970	unknown protein	#REF!	#REF!	30.75916235	1.673204609	0.400360776	4.179242096	2.92482E-05	0.000303401
AT4G36210	unknown protein	#REF!	FUNCTIONS IN: molecular_function unknown;	694.8715363	1.005699747	0.240850818	4.175612745	2.97185E-05	0.000308118
AT3G47590	esterase/lipase/thioesterase family protein	#REF!	FUNCTIONS IN: catalytic activity;	81.26986422	1.330523633	0.318736732	4.174365544	2.98818E-05	0.000309486
AT5G52290	SHOC1 (SHORTAGE IN CHIASMATA 1)	Encodes a protein with similarity to XPF endonucleases. Loss of function mutations have defects in meiosis- specifically a reduction in the number of chiasmata. As a result both pollen and embryo sacs are abnormal and plants have severely reduced fertility.	FUNCTIONS IN: molecular_function unknown;	18.90387705	2.7038626	0.648538397	4.169163484	3.0572E-05	0.000316304
AT2G24210	TPS10 (terpene synthase 10); (E)-beta-ocimene synthase/ myrcene synthase	#REF!	FUNCTIONS IN: myrcene synthase activity, (E)-beta-ocimene synthase activity;	6.415025906	3.419074805	0.820938092	4.164838787	3.11573E-05	0.00032152
AT4G37680	HHP4 (heptahelical protein 4); receptor	heptahelical transmembrane protein HHP4	FUNCTIONS IN: receptor activity;	311.4333412	1.587836185	0.381998542	4.156655088	3.22941E-05	0.000332185
AT2G02450	ANAC035 (Arabidopsis NAC domain containing protein 35); transcription factor	#REF!	FUNCTIONS IN: transcription factor activity;	131.132113	1.02497347	0.246672092	4.155206451	3.24994E-05	0.000333805
AT4G36760	ATAPP1; N-1-naphthylphthalamic acid binding / aminopeptidase	Arabidopsis aminopeptidase P1	FUNCTIONS IN: aminopeptidase activity, N-1-naphthylphthalamic acid binding;	355.6602278	1.101706542	0.265159615	4.154880603	3.25457E-05	0.000334108
AT5G56350	pyruvate kinase, putative	#REF!	FUNCTIONS IN: pyruvate kinase activity, potassium ion binding, magnesium ion binding, catalytic activity;	330.8899784	1.321692703	0.318290037	4.152479022	3.28893E-05	0.000337111
AT4G05330	AGD13 (ARF-GAP domain 13); ARF GTPase activator/ zinc ion binding	A member of ARF GAP domain (AGD), A thaliana has 15 members, grouped into four classes.	FUNCTIONS IN: ARF GTPase activator activity, zinc ion binding;	69.72567038	1.490617455	0.35921198	4.149687474	3.3293E-05	0.00034072
AT2G41870	remorin family protein	#REF!	FUNCTIONS IN: DNA binding;	398.7773353	1.239486217	0.298748916	4.148922898	3.34043E-05	0.000341331
AT3G57230	AGL16 (AGAMOUS-LIKE 16); transcription factor	MADS-box transcription factor. Expressed in leaf, root and stem, with higher RNA accumulation in guard cells and trichomes.	FUNCTIONS IN: transcription factor activity;	131.7426123	1.07672445	0.259585015	4.147868275	3.35585E-05	0.00034273
AT3G16740	F-box family protein	#REF!	FUNCTIONS IN: molecular_function unknown;	91.18006651	1.013249793	0.244603589	4.142415889	3.43666E-05	0.00035008
AT4G27520	plastocyanin-like domain-containing protein	#REF!	FUNCTIONS IN: electron carrier activity, copper ion binding;	387.916522	1.628467702	0.393177399	4.141814119	3.4457E-05	0.00035064
AT5G48960	5' nucleotidase family protein	#REF!	FUNCTIONS IN: 5'-nucleotidase activity;	31.20796146	2.286142105	0.552016258	4.141439807	3.45132E-05	0.000350852
AT3G22740	HMT3; homocysteine S-methyltransferase	homocysteine S-methyltransferase (HMT3)	FUNCTIONS IN: homocysteine S-methyltransferase activity;	66.14933458	2.29929831	0.55571994	4.137512701	3.51091E-05	0.000356179
AT1G53430	leucine-rich repeat family protein / protein kinase family protein	#REF!	FUNCTIONS IN: kinase activity;	652.2114177	1.248464826	0.301823575	4.136405929	3.52788E-05	0.000357717
AT4G02790	GTP-binding family protein	#REF!	FUNCTIONS IN: GTP binding;	143.8455373	1.004143906	0.242968752	4.132810907	3.58354E-05	0.000362537
AT3G04030	myb family transcription factor	#REF!	FUNCTIONS IN: transcription factor activity;	22.97145873	2.201975968	0.533190148	4.129813685	3.63057E-05	0.000366816
AT2G02410	unknown protein	#REF!	FUNCTIONS IN: molecular_function unknown;	99.60756119	1.428097396	0.346396859	4.122720393	3.74424E-05	0.00037753
AT1G61000	#REF!	#REF!	FUNCTIONS IN: molecular_function unknown;	6.947889133	3.400287342	0.825261016	4.120256835	3.7845E-05	0.000381202
AT5G62200	embryo-specific protein-related	#REF!	FUNCTIONS IN: molecular_function unknown;	147.9358525	1.229718385	0.298499126	4.119671645	3.79413E-05	0.000381977
AT3G13330	binding	#REF!	FUNCTIONS IN: binding;	1227.677836	1.202154687	0.292144378	4.1149335	3.87291E-05	0.000389315
AT5G63130	octicosapeptide/Phox/Bem1p (PB1) domain-containing protein	#REF!	FUNCTIONS IN: molecular_function unknown;	41.15400138	2.324469353	0.564963726	4.114369196	3.8824E-05	0.000390071
AT4G23250	EMB1290 (EMBRYO DEFECTIVE 1290); kinase/ protein kinase	#REF!	FUNCTIONS IN: protein kinase activity, kinase activity;	181.6924836	1.226148245	0.298450288	4.108383516	3.98438E-05	0.000398498
AT1G18180	oxidoreductase, acting on the CH-CH group of donors	#REF!	FUNCTIONS IN: oxidoreductase activity, acting on the CH-CH group of donors;	48.44829995	1.908982888	0.46478517	4.107237086	4.0042E-05	0.000400279
AT5G63120	ethylene-responsive DEAD box RNA helicase, putative (RH30)	#REF!	FUNCTIONS IN: helicase activity, ATP-dependent helicase activity, nucleic acid binding, ATP binding;	40.92078729	2.035414629	0.496006609	4.103603843	4.06764E-05	0.000406006
AT3G06630	protein kinase family protein	#REF!	FUNCTIONS IN: two-component sensor activity, protein serine/threonine kinase activity, protein kinase activity, signal transducer activity, ATP binding;	47.05406504	1.706287885	0.416547851	4.096259004	4.1988E-05	0.000417206
AT5G37980	NADP-dependent oxidoreductase, putative	#REF!	FUNCTIONS IN: oxidoreductase activity, binding, catalytic activity, zinc ion binding;	8.980275273	3.401742612	0.831573555	4.090729668	4.30018E-05	0.000426767
AT2G38010	ceramidase family protein	#REF!	FUNCTIONS IN: ceramidase activity;	83.76912657	1.274457032	0.312517246	4.078037444	4.54175E-05	0.000447467
AT3G46640	PCL1 (PHYTOCLOCK 1); DNA binding / transcription factor	Encodes a myb family transcription factor with a single Myb DNA-binding domain (type SHAQKYF) that is unique to plants and is essential for circadian rhythms, specifically for transcriptional regulation within the circadian clock. LUX is required for normal rhythmic expression of multiple clock outputs in both constant light and darkness. It is coregulated with TOC1 and seems to be repressed by C…	FUNCTIONS IN: transcription factor activity, DNA binding;	14.53725714	2.163380073	0.530578192	4.077401044	4.55419E-05	0.000448314
AT3G27460	unknown protein	#REF!	FUNCTIONS IN: molecular_function unknown;	91.59559358	1.091064598	0.267870754	4.073100863	4.63913E-05	0.000455476
AT2G27190	PAP12 (PURPLE ACID PHOSPHATASE 12); acid phosphatase/ protein serine/threonine phosphatase	secreted purple acid phosphatase precursor	FUNCTIONS IN: protein serine/threonine phosphatase activity, acid phosphatase activity;	213.9575132	1.386942076	0.340553371	4.07261297	4.64886E-05	0.00045598
AT5G44110	POP1; transporter	Encodes a member of the NAP subfamily of ABC transporters.	FUNCTIONS IN: transporter activity;	15.90594484	2.896364552	0.711302083	4.07191912	4.66274E-05	0.000456888
AT2G15042	protein binding	#REF!	FUNCTIONS IN: protein binding;	320.1472927	1.098628733	0.269936806	4.069947894	4.70237E-05	0.00045995
AT3G14280	unknown protein	#REF!	FUNCTIONS IN: molecular_function unknown;	74.62885696	1.629711778	0.400470572	4.06949197	4.71158E-05	0.000460535
AT5G52390	photoassimilate-responsive protein, putative	#REF!	FUNCTIONS IN: molecular_function unknown;	27.74921697	3.356700222	0.825591832	4.065810842	4.78657E-05	0.000466944
AT1G64760	glycosyl hydrolase family 17 protein	#REF!	FUNCTIONS IN: cation binding, hydrolase activity, hydrolyzing O-glycosyl compounds, catalytic activity;	21.47439818	1.935921743	0.476318174	4.064345743	4.81674E-05	0.000469425
AT1G77810	galactosyltransferase family protein	#REF!	FUNCTIONS IN: transferase activity, transferring glycosyl groups, beta-1,3-galactosyltransferase activity;	62.67730446	1.709822761	0.420927476	4.062036471	4.86465E-05	0.000473628
AT5G24490	30S ribosomal protein, putative	#REF!	FUNCTIONS IN: structural constituent of ribosome, binding;	3048.570859	1.403492387	0.345898197	4.057530222	4.95944E-05	0.000481673
AT5G45840	leucine-rich repeat transmembrane protein kinase, putative	#REF!	FUNCTIONS IN: protein binding, protein serine/threonine kinase activity, protein tyrosine kinase activity, protein kinase activity, ATP binding;	23.23947753	2.88692439	0.711797026	4.055825302	4.99576E-05	0.000484726
AT4G29850	unknown protein	#REF!	FUNCTIONS IN: molecular_function unknown;	24.77522149	1.828736718	0.451161967	4.053392907	5.04801E-05	0.000489556
AT1G47890	AtRLP7 (Receptor Like Protein 7); kinase/ protein binding	#REF!	FUNCTIONS IN: protein binding, kinase activity;	10.25736401	2.999076017	0.741032701	4.047157451	5.18434E-05	0.000502039
AT5G40160	EMB506 (embryo defective 506); protein binding	Encodes ankyrin repeat protein EMB506.	FUNCTIONS IN: protein binding;	123.7084096	1.138288004	0.281606783	4.042118557	5.29704E-05	0.000510956
AT1G14820	SEC14 cytosolic factor family protein / phosphoglyceride transfer family protein	#REF!	FUNCTIONS IN: transporter activity;	71.17153123	1.282822333	0.317652679	4.038443304	5.38071E-05	0.000517094
AT5G64560	magnesium transporter CorA-like family protein (MRS2-2)	#REF!	FUNCTIONS IN: metal ion transmembrane transporter activity;	101.7952322	1.034251425	0.256133852	4.037933356	5.39242E-05	0.000517386
AT2G40340	AP2 domain-containing transcription factor, putative (DRE2B)	encodes a member of the DREB subfamily A-2 of ERF/AP2 transcription factor family. The protein contains one AP2 domain. There are eight members in this subfamily including DREB2A AND DREB2B that are involved in response to drought.	FUNCTIONS IN: transcription factor activity, DNA binding;	6.196225488	3.327440824	0.825959522	4.028576141	5.61157E-05	0.000535817
AT1G03210	phenazine biosynthesis PhzC/PhzF family protein	#REF!	FUNCTIONS IN: catalytic activity;	75.02285291	1.098310609	0.273064473	4.022165885	5.76654E-05	0.000547711
AT1G22250	unknown protein	#REF!	FUNCTIONS IN: molecular_function unknown;	38.47933169	1.814978616	0.451459979	4.020242546	5.81383E-05	0.000551937
AT1G30475	#REF!	#REF!	FUNCTIONS IN: molecular_function unknown;	14.59583961	2.533737927	0.632172151	4.007987262	6.12384E-05	0.000578321
AT3G14650	CYP72A11; electron carrier/ heme binding / iron ion binding / monooxygenase/ oxygen binding	putative cytochrome P450	FUNCTIONS IN: electron carrier activity, monooxygenase activity, iron ion binding, oxygen binding, heme binding;	146.6651691	2.147064029	0.535984791	4.005830142	6.18E-05	0.000583347
AT5G49015	Expressed protein	#REF!	FUNCTIONS IN: molecular_function unknown;	47.1376978	1.969987385	0.492133664	4.002951899	6.2557E-05	0.000589649
AT1G18910	protein binding / zinc ion binding	#REF!	FUNCTIONS IN: protein binding, zinc ion binding;	36.71344153	1.835379946	0.458914283	3.999395997	6.35043E-05	0.000596592
AT3G05380	DNA binding / transcription factor	#REF!	FUNCTIONS IN: transcription factor activity, DNA binding;	250.6620375	1.14729613	0.287043206	3.996945771	6.4165E-05	0.000601805
AT5G05600	oxidoreductase, 2OG-Fe(II) oxygenase family protein	#REF!	FUNCTIONS IN: oxidoreductase activity, iron ion binding;	85.72180686	2.399109616	0.601546832	3.988234149	6.65669E-05	0.000622412
AT1G63440	HMA5 (HEAVY METAL ATPASE 5); ATPase, coupled to transmembrane movement of ions, phosphorylative mechanism	The Arabidopsis P-type ATPase HMA5 is involved in Cu detoxification. hma5 mutant plants exhibit Cu hypersensitivity, which is especially dramatic in roots where HMA5 is mostly expressed.	FUNCTIONS IN: ATPase activity, coupled to transmembrane movement of ions, phosphorylative mechanism;	7.611384849	3.316696997	0.831777429	3.987481363	6.67784E-05	0.000624095
AT1G09850	XBCP3 (xylem bark cysteine peptidase 3); cysteine-type endopeptidase/ cysteine-type peptidase	Arabidopsis thaliana papain-like cysteine peptidase	FUNCTIONS IN: cysteine-type endopeptidase activity, cysteine-type peptidase activity;	97.07551224	1.149940717	0.288941697	3.979836516	6.89627E-05	0.000642085
AT4G11350	transferase, transferring glycosyl groups	#REF!	FUNCTIONS IN: transferase activity, transferring glycosyl groups;	40.36305172	2.197252959	0.552317965	3.978239165	6.94275E-05	0.00064611
AT4G27830	BGLU10 (BETA GLUCOSIDASE 10); catalytic/ cation binding / hydrolase, hydrolyzing O-glycosyl compounds	#REF!	FUNCTIONS IN: cation binding, hydrolase activity, hydrolyzing O-glycosyl compounds, catalytic activity;	164.4224487	1.339828121	0.336941636	3.976439771	6.99547E-05	0.0006501
AT1G17500	ATPase, coupled to transmembrane movement of ions, phosphorylative mechanism	#REF!	FUNCTIONS IN: ATPase activity, coupled to transmembrane movement of ions, phosphorylative mechanism;	295.4957398	1.577278917	0.39685758	3.974420535	7.05508E-05	0.000654412
AT5G03350	legume lectin family protein	#REF!	FUNCTIONS IN: carbohydrate binding, sugar binding;	111.4946557	2.039381152	0.513442114	3.971978725	7.12781E-05	0.000660848
AT1G52040	MBP1 (MYROSINASE-BINDING PROTEIN 1); protein binding	Encodes myrosinase-binding protein expressed in flowers.	FUNCTIONS IN: protein binding;	677.6322848	3.326822691	0.837926882	3.970301899	7.17816E-05	0.000664894
AT1G74210	glycerophosphoryl diester phosphodiesterase family protein	#REF!	FUNCTIONS IN: phosphoric diester hydrolase activity, glycerophosphodiester phosphodiesterase activity;	125.3638943	1.415521458	0.356727232	3.968077937	7.24546E-05	0.000670815
AT5G44000	glutathione S-transferase C-terminal domain-containing protein	#REF!	FUNCTIONS IN: glutathione transferase activity;	123.7309134	1.078146702	0.27179643	3.966743429	7.28614E-05	0.000673951
AT2G30424	TCL2 (TRICHOMELESS 2); DNA binding	In a tandem repeat with AT2g30432	(TCL1) and AT2g30420	27.76702236	2.991840494	0.754535592	3.965141638	7.33524E-05	0.000677228
AT3G24520	AT-HSFC1; DNA binding / transcription factor	member of Heat Stress Transcription Factor (Hsf) family	FUNCTIONS IN: transcription factor activity, DNA binding;	64.45245614	2.928265974	0.738490994	3.96520201	7.33338E-05	0.000677228
AT5G61520	hexose transporter, putative	#REF!	FUNCTIONS IN: carbohydrate transmembrane transporter activity, sugar:hydrogen symporter activity;	225.6242764	1.315699483	0.331860122	3.964620624	7.35128E-05	0.000678075
AT1G79360	ATOCT2 (ARABIDOPSIS THALIANA ORGANIC CATION/CARNITINE TRANSPORTER 2); carbohydrate transmembrane transporter/ sugar:hydrogen symporter	#REF!	FUNCTIONS IN: carbohydrate transmembrane transporter activity, sugar:hydrogen symporter activity;	14.71129382	2.514149061	0.635175782	3.958194143	7.55186E-05	0.000693671
AT5G06750	protein phosphatase 2C family protein / PP2C family protein	#REF!	FUNCTIONS IN: protein serine/threonine phosphatase activity, catalytic activity;	61.70111828	1.166908081	0.295107662	3.954177517	7.67984E-05	0.000704447
AT3G63010	GID1B (GA INSENSITIVE DWARF1B); hydrolase	Encodes a gibberellin (GA) receptor ortholog of the rice GA receptor gene (OsGID1). Has GA-binding activity, showing higher affinity to GA4. Interacts with DELLA proteins in vivo in the presence of GA4.	FUNCTIONS IN: hydrolase activity;	61.28203782	2.59056256	0.655173555	3.954009653	7.68523E-05	0.000704616
AT1G67920	unknown protein	#REF!	FUNCTIONS IN: molecular_function unknown;	77.46345044	1.976807988	0.500272454	3.951462792	7.7675E-05	0.000711171
AT3G15510	ATNAC2 (ARABIDOPSIS NAC DOMAIN CONTAINING PROTEIN 2); transcription factor	Note of caution: not to be confused with another protein (AtNAC6 locus AT5G39610	) which on occasion has also been referred to as AtNAC2.	114.5841836	1.593643086	0.403361694	3.950903392	7.78567E-05	0.000712506
AT1G52890	ANAC019 (Arabidopsis NAC domain containing protein 19); transcription factor	encodes a NAC transcription factor whose expression is induced by drought, high salt, and abscisic acid. This gene binds to ERD1 promoter in vitro.	FUNCTIONS IN: transcription factor activity;	295.4544097	3.166344861	0.802436055	3.945915493	7.94956E-05	0.000724493
AT2G23840	HNH endonuclease domain-containing protein	#REF!	FUNCTIONS IN: endonuclease activity, nucleic acid binding;	139.9807544	1.03544644	0.262407661	3.945945931	7.94856E-05	0.000724493
AT2G25510	unknown protein	#REF!	FUNCTIONS IN: molecular_function unknown;	6591.602913	1.078475323	0.273614057	3.941593262	8.09422E-05	0.0007364
AT3G22970	unknown protein	#REF!	FUNCTIONS IN: molecular_function unknown;	643.7280726	1.418517637	0.360095828	3.939278177	8.17271E-05	0.000742439
AT5G20480	EFR (EF-TU RECEPTOR); ATP binding / kinase/ protein serine/threonine kinase	Encodes a predicted leucine-rich repeat receptor kinase (LRR-RLK). Functions as the receptor for bacterial PAMP (pathogen associated molecular patterns) EF-Tu.	FUNCTIONS IN: protein serine/threonine kinase activity, kinase activity, ATP binding;	83.73482296	1.376537664	0.350313491	3.929445199	8.51421E-05	0.000768879
AT5G20810	auxin-responsive protein, putative / small auxin up RNA (SAUR_B)	#REF!	FUNCTIONS IN: calmodulin binding;	24.20012047	1.868042745	0.475728255	3.926701274	8.61188E-05	0.000776637
AT4G14270	#REF!	Protein containing PAM2 motif which mediates interaction with the PABC domain of polyadenyl binding proteins.	FUNCTIONS IN: molecular_function unknown;	492.1298228	1.394854149	0.355384768	3.924912582	8.67612E-05	0.000781719
AT5G59320	LTP3 (LIPID TRANSFER PROTEIN 3); lipid binding	Predicted to encode a PR (pathogenesis-related) protein. Belongs to the lipid transfer protein (PR-14) family with the following members: At2g38540	/LTP1, At2g38530	668.9071388	3.327410522	0.848094	3.923398256	8.73086E-05	0.00078558
AT3G10660	CPK2 (CALMODULIN-DOMAIN PROTEIN KINASE CDPK ISOFORM 2); calmodulin-dependent protein kinase/ kinase/ protein serine/threonine kinase	predicted to encode calcium-dependent protein kinase and is localized to the ER. Protein is myristoylated in a cell-free extract. Changing the proposed myristoylated site, G residue in the amino terminal, to A prevented the meristoylation . The G to A mutation decreased AtCPK2 membrane association by approximately 50%.	FUNCTIONS IN: protein serine/threonine kinase activity, calmodulin-dependent protein kinase activity, kinase activity;	11.22502693	2.382310018	0.607983949	3.918376499	8.91474E-05	0.00079922
AT4G15620	integral membrane family protein	#REF!	FUNCTIONS IN: molecular_function unknown;	11.96177117	3.013644986	0.770726519	3.910135321	9.22444E-05	0.00082289
AT5G52540	unknown protein	#REF!	#REF!	184.137845	1.173084564	0.300185423	3.907866521	9.31147E-05	0.00082916
AT4G17230	SCL13 (Scarecrow-like 13); transcription factor	Encodes a scarecrow-like protein (SCL13). Member of GRAS gene family.	FUNCTIONS IN: transcription factor activity;	260.6718801	1.481489669	0.37961917	3.902568115	9.51774E-05	0.000846007
AT2G37370	unknown protein	#REF!	FUNCTIONS IN: molecular_function unknown;	21.2281151	2.391149404	0.613131828	3.899894433	9.62346E-05	0.000855021
AT5G22490	condensation domain-containing protein	#REF!	FUNCTIONS IN: molecular_function unknown;	17.13773669	3.283518386	0.844195613	3.889523157	0.000100441	0.000888413
AT1G01820	PEX11C (PEROXIN 11C)	member of the peroxin11 (PEX11) gene family, integral to peroxisome membrane, controls peroxisome proliferation.	FUNCTIONS IN: molecular_function unknown;	340.4734491	1.014640724	0.260887138	3.889194129	0.000100578	0.000889221
AT3G03480	CHAT (acetyl CoA:(Z)-3-hexen-1-ol acetyltransferase); acetyl CoA:(Z)-3-hexen-1-ol acetyltransferase	#REF!	FUNCTIONS IN: acetyl CoA:(Z)-3-hexen-1-ol acetyltransferase activity;	11.65878063	3.270485195	0.841012948	3.888745356	0.000100764	0.000890072
AT4G03410	peroxisomal membrane protein-related	#REF!	FUNCTIONS IN: molecular_function unknown;	271.7940328	1.245188467	0.320197378	3.88881531	0.000100735	0.000890072
AT2G24240	potassium channel tetramerisation domain-containing protein	#REF!	FUNCTIONS IN: protein binding, voltage-gated potassium channel activity;	103.4625693	1.332423901	0.34281695	3.886692008	0.00010162	0.000896433
AT1G21670	#REF!	#REF!	#REF!	361.1729722	1.57849627	0.406476015	3.883368792	0.000103019	0.000907164
AT5G62070	IQD23 (IQ-domain 23); calmodulin binding	#REF!	FUNCTIONS IN: calmodulin binding;	45.20564349	1.288022397	0.33169241	3.883183213	0.000103098	0.000907453
AT3G46670	UGT76E11 (UDP-GLUCOSYL TRANSFERASE 76E11); UDP-glycosyltransferase/ quercetin 3-O-glucosyltransferase/ quercetin 7-O-glucosyltransferase/ transferase, transferring glycosyl groups	#REF!	FUNCTIONS IN: quercetin 3-O-glucosyltransferase activity, quercetin 7-O-glucosyltransferase activity, UDP-glycosyltransferase activity, transferase activity, transferring glycosyl groups;	28.54523048	1.693422992	0.436951387	3.875540949	0.000106388	0.00093186
AT3G04720	PR4 (PATHOGENESIS-RELATED 4); chitin binding	Encodes a protein similar to the antifungal chitin-binding protein hevein from rubber tree latex. mRNA levels increase in response to ethylene and turnip crinkle virus infection.	FUNCTIONS IN: chitin binding;	611.0130968	1.978221636	0.510701593	3.873537233	0.000107267	0.000939143
AT3G55130	ATWBC19 (White-Brown Complex homolog 19); ATPase, coupled to transmembrane movement of substances	Encodes a vacuole localized protein of the ABC transporter White-Brown Complex (WBC) family. When overexpressed in planta, confers resistance to kanamycin.	FUNCTIONS IN: ATPase activity, coupled to transmembrane movement of substances;	473.9943899	1.465982771	0.378925384	3.86879009	0.000109377	0.000955503
AT3G14810	MSL5 (MECHANOSENSITIVE CHANNEL OF SMALL CONDUCTANCE-LIKE 5)	#REF!	#REF!	134.9239321	1.218966544	0.315197027	3.867316118	0.00011004	0.000960872
AT2G28360	#REF!	#REF!	#REF!	196.8873469	1.16420221	0.301556773	3.860640229	0.00011309	0.000984905
AT1G48370	YSL8 (YELLOW STRIPE LIKE 8); oligopeptide transporter	Arabidopsis thaliana metal-nicotianamine transporter YSL4	FUNCTIONS IN: oligopeptide transporter activity;	24.63817778	2.396979539	0.621089307	3.859315419	0.000113705	0.000989824
AT2G37770	aldo/keto reductase family protein	#REF!	FUNCTIONS IN: oxidoreductase activity;	13.14400584	2.90437722	0.752686336	3.858682004	0.000114	0.000991086
AT1G14200	zinc finger (C3HC4-type RING finger) family protein	#REF!	FUNCTIONS IN: protein binding, zinc ion binding;	113.6566791	1.078515858	0.279561353	3.857886099	0.000114372	0.000993882
AT4G23630	BTI1 (VIRB2-INTERACTING PROTEIN 1)	#REF!	#REF!	1636.312143	1.524469749	0.395521912	3.85432438	0.00011605	0.001006255
AT1G22180	SEC14 cytosolic factor family protein / phosphoglyceride transfer family protein	#REF!	FUNCTIONS IN: molecular_function unknown;	116.4809099	1.406629217	0.36533323	3.850263546	0.000117991	0.001020852
AT2G04530	CPZ; 3'-tRNA processing endoribonuclease	Encodes a protein with RNAse Z activity suggesting a role in tRNA processing. Protein contains a signal sequence for import into the chloroplast.	FUNCTIONS IN: 3'-tRNA processing endoribonuclease activity;	44.34801313	1.49089468	0.38723416	3.85011147	0.000118064	0.00102104
AT5G64640	pectinesterase family protein	#REF!	FUNCTIONS IN: enzyme inhibitor activity, pectinesterase activity;	89.26726406	1.161531285	0.302027294	3.845782517	0.000120168	0.001037427
AT5G14960	DEL2 (DP-E2F-LIKE 2); DNA binding / transcription factor	#REF!	FUNCTIONS IN: transcription factor activity, DNA binding;	14.42748669	2.585097214	0.67285766	3.841967427	0.000122052	0.001051856
AT5G55420	#REF!	Encodes a Protease inhibitor/seed storage/LTP family protein [pseudogene]	#REF!	7.921614659	2.948745914	0.768048495	3.839270481	0.0001234	0.001061629
AT5G51050	mitochondrial substrate carrier family protein	#REF!	FUNCTIONS IN: binding, calcium ion binding;	102.3994715	1.12323522	0.29264194	3.838257842	0.00012391	0.001065554
AT3G14172	#REF!	#REF!	FUNCTIONS IN: molecular_function unknown;	89.90524272	1.661609041	0.433206778	3.83560259	0.000125257	0.001076198
AT2G41800	#REF!	#REF!	FUNCTIONS IN: molecular_function unknown;	7.760421986	3.211929729	0.837434162	3.835441489	0.000125339	0.001076437
AT1G72280	AERO1 (Arabidopsis endoplasmic reticulum oxidoreductins 1); FAD binding / electron carrier/ oxidoreductase, acting on sulfur group of donors, disulfide as acceptor / protein binding	endoplasmic reticulum oxidoreductin	FUNCTIONS IN: protein binding, electron carrier activity, FAD binding, oxidoreductase activity, acting on sulfur group of donors, disulfide as acceptor;	47.50382015	1.343415173	0.350414696	3.833786617	0.000126186	0.001082783
AT4G32980	ATH1 (ARABIDOPSIS THALIANA HOMEOBOX GENE 1); DNA binding / sequence-specific DNA binding / transcription factor	Encodes transcription factor involved in photomorphogenesis. Regulates gibberellin biosynthesis. Activated by AGAMOUS in a cal-1, ap1-1 background. Expressed at low levels in developing stamens. Increased levels of ATH1 severely delay flowering in the C24 accession. Most remarkably, ectopically expressed ATH1 hardly had an effect on flowering time in the Col-0 and Ler accessions. ATH1 physically …	FUNCTIONS IN: transcription factor activity, sequence-specific DNA binding, DNA binding;	72.6296818	1.370179559	0.357406098	3.833677063	0.000126242	0.001082783
AT5G50350	unknown protein	#REF!	FUNCTIONS IN: molecular_function unknown;	47.02652687	1.260465799	0.329554204	3.824760185	0.000130899	0.001118375
AT1G31850	dehydration-responsive protein, putative	#REF!	#REF!	118.2132494	1.369770891	0.358775211	3.817908395	0.000134588	0.001145442
AT4G21920	unknown protein	#REF!	FUNCTIONS IN: molecular_function unknown;	14.17149791	2.466204531	0.645951506	3.817940677	0.00013457	0.001145442
AT1G78600	LZF1 (LIGHT-REGULATED ZINC FINGER PROTEIN 1); transcription factor/ zinc ion binding	#REF!	FUNCTIONS IN: transcription factor activity, zinc ion binding;	213.470315	1.500771748	0.393447759	3.814411736	0.000136508	0.001159789
AT3G30460	zinc finger (C3HC4-type RING finger) family protein	#REF!	FUNCTIONS IN: protein binding, zinc ion binding;	5.987597943	3.021020063	0.792092003	3.81397622	0.000136749	0.001161338
AT2G41700	ATPase, coupled to transmembrane movement of substances / amino acid transmembrane transporter	#REF!	FUNCTIONS IN: ATPase activity, coupled to transmembrane movement of substances, amino acid transmembrane transporter activity;	788.249052	1.090272937	0.286004421	3.812084214	0.0001378	0.001168763
AT3G29575	AFP3 (ABI FIVE BINDING PROTEIN 3)	#REF!	FUNCTIONS IN: molecular_function unknown;	18.26124669	3.22035546	0.846076275	3.80622357	0.000141105	0.001193218
AT4G33030	SQD1; UDPsulfoquinovose synthase/ sulfotransferase	involved in sulfolipid biosynthesis	FUNCTIONS IN: UDPsulfoquinovose synthase activity, sulfotransferase activity;	881.3720643	1.64336413	0.431853503	3.80537409	0.00014159	0.001195525
AT4G38932	#N/A	#N/A	#N/A	179.5393592	3.182087356	0.836648285	3.803375222	0.000142738	0.001203945
AT5G45000	transmembrane receptor	#REF!	FUNCTIONS IN: transmembrane receptor activity;	24.78062786	1.787993354	0.470260577	3.802133201	0.000143456	0.001208969
AT1G25320	leucine-rich repeat transmembrane protein kinase, putative	#REF!	FUNCTIONS IN: protein serine/threonine kinase activity, kinase activity, ATP binding;	38.20561363	1.532325065	0.403270791	3.799742254	0.000144847	0.001219654
AT1G53885	senescence-associated protein-related	#REF!	FUNCTIONS IN: molecular_function unknown;	20.73419968	2.800282619	0.737745964	3.795727467	0.000147211	0.001235887
AT1G53903	#REF!	#REF!	#REF!	20.73419968	2.800282619	0.737745964	3.795727467	0.000147211	0.001235887
AT4G20110	vacuolar sorting receptor, putative	#REF!	FUNCTIONS IN: calcium ion binding;	213.6167063	1.471420181	0.388548765	3.786963985	0.000152499	0.001274343
AT5G40550	unknown protein	#REF!	FUNCTIONS IN: molecular_function unknown;	39.90712733	1.437273071	0.380214944	3.78015934	0.000156728	0.001304728
AT1G20030	pathogenesis-related thaumatin family protein	#REF!	FUNCTIONS IN: molecular_function unknown;	14.98333359	2.835484921	0.750359072	3.778837392	0.000157562	0.001310571
AT1G48570	zinc finger (Ran-binding) family protein	#REF!	FUNCTIONS IN: binding, zinc ion binding;	52.4045299	1.130045074	0.299719519	3.77034194	0.000163024	0.001352594
AT1G80110	ATPP2-B11 (ARABIDOPSIS THALIANA PHLOEM PROTEIN 2-B11); carbohydrate binding	#REF!	FUNCTIONS IN: carbohydrate binding;	66.14334507	1.681619591	0.44614002	3.769264171	0.00016373	0.001356743
AT3G03470	CYP89A9; electron carrier/ heme binding / iron ion binding / monooxygenase/ oxygen binding	member of CYP89A	FUNCTIONS IN: electron carrier activity, monooxygenase activity, iron ion binding, oxygen binding, heme binding;	203.0140152	2.365838788	0.627891161	3.767912235	0.000164619	0.001361832
AT2G17560	HMGB4 (HIGH MOBILITY GROUP B 4); DNA binding / chromatin binding / structural constituent of chromatin / transcription factor	Encodes a protein belonging to the subgroup of HMGB (high mobility group B) proteins that have a distinctive DNA-binding motif, the HMG-box domain. The motif confers non-sequence specific interaction with linear DNA and structure-specific binding to distorted DNA sites. The HMGB proteins are involved in the assembly of nucleoprotein complexes. Can be phosphorylated by CK2alpha.	FUNCTIONS IN: chromatin binding, transcription factor activity, structural constituent of chromatin, DNA binding;	131.9151945	1.06600384	0.282932751	3.767693331	0.000164763	0.001362457
AT4G16690	MES16 (METHYL ESTERASE 16); catalytic/ hydrolase, acting on ester bonds / methyl indole-3-acetate esterase/ methyl jasmonate esterase	Encodes a protein shown to have carboxylesterase activity, methyl IAA esterase activity, and methyl jasmonate esterase activity in vitro. This protein does not act on MeSA, MeGA4, or MEGA9 in vitro. Although MES16 is similar to MES17, a MeIAA hydrolase, two mes16 mutant lines (SALK_151578) and (SALK_139756) do not show altered sensitivity to MeIAA in root growth assays. MES16 transcripts appear t…	FUNCTIONS IN: hydrolase activity, acting on ester bonds, methyl jasmonate esterase activity, catalytic activity, methyl indole-3-acetate esterase activity;	147.5009681	1.304474117	0.346257024	3.767357852	0.000164984	0.00136372
AT1G79520	cation efflux family protein	#REF!	FUNCTIONS IN: cation transmembrane transporter activity;	187.514299	1.137783476	0.302119869	3.766000166	0.000165884	0.00137001
AT1G22370	AtUGT85A5 (UDP-glucosyl transferase 85A5); glucuronosyltransferase/ transferase, transferring glycosyl groups	#REF!	FUNCTIONS IN: transferase activity, transferring glycosyl groups, glucuronosyltransferase activity;	83.02137934	2.029065812	0.538987211	3.764589901	0.000166823	0.001376617
AT3G25760	AOC1 (ALLENE OXIDE CYCLASE 1); allene-oxide cyclase	encodes allene oxide cyclase. One of four genes in Arabidopsis that encode this enzyme, which catalyzes an essential step in jasmonic acid biosynthesis. Gene expression is induced during senescence, a process that involves jasmonic acid signalling pathway.	FUNCTIONS IN: allene-oxide cyclase activity;	534.3924963	1.985279998	0.527506584	3.763516999	0.00016754	0.00138083
AT1G09100	RPT5B (26S proteasome AAA-ATPase subunit RPT5B); ATPase/ calmodulin binding	Encodes RPT5b (Regulatory Particle 5b), one of the six AAA-ATPases of the proteasome regulatory particle. Essential for gametophyte development. In Arabidopsis, the RPT5 subunit is encoded by two highly homologous genes, RPT5a and RPT5b. RPT5a and RPT5b show accession-dependent functional redundancy. In Wassilewskija (Ws) accession: mutant alleles of RPT5a displayed 50% pollen lethality, indicati…	FUNCTIONS IN: calmodulin binding, ATPase activity;	155.9987675	1.008111523	0.268003292	3.761563961	0.000168854	0.001388754
AT1G79110	protein binding / zinc ion binding	#REF!	FUNCTIONS IN: protein binding, zinc ion binding;	248.9644946	1.017518309	0.270786973	3.757633894	0.000171528	0.001408987
AT1G18710	AtMYB47 (myb domain protein 47); DNA binding / transcription factor	Member of the R2R3 factor gene family.	FUNCTIONS IN: transcription factor activity, DNA binding;	74.60936849	2.668785068	0.710753321	3.754868234	0.000173433	0.001422277
AT3G16000	MFP1 (MAR BINDING FILAMENT-LIKE PROTEIN 1); DNA binding	encodes a DNA-binding protein that binds to plastid DNA non-specifically and is associated with nucleoids and thylakoid membranes. The expression of the gene is correlated with the development of thylakoid membranes.	FUNCTIONS IN: DNA binding;	557.513459	1.251059417	0.33325007	3.754115996	0.000173954	0.001425965
AT5G11310	pentatricopeptide (PPR) repeat-containing protein	#REF!	FUNCTIONS IN: molecular_function unknown;	36.67846593	1.403014254	0.373886235	3.75251647	0.000175068	0.00143391
AT3G57520	AtSIP2 (Arabidopsis thaliana seed imbibition 2); hydrolase, hydrolyzing O-glycosyl compounds	#REF!	FUNCTIONS IN: hydrolase activity, hydrolyzing O-glycosyl compounds;	1332.01115	1.78581751	0.47595666	3.752059083	0.000175388	0.001435936
AT3G44880	ACD1 (ACCELERATED CELL DEATH 1); iron-sulfur cluster binding / pheophorbide a oxygenase	Encodes a pheide a oxygenase (PAO). Accelerated cell death (acd1) mutants show rapid, spreading necrotic responses to both virulent and avirulent Pseudomonas syringae pv. maculicola or pv. tomato pathogens and to ethylene.	FUNCTIONS IN: iron-sulfur cluster binding, pheophorbide a oxygenase activity;	559.6904175	1.075198082	0.286698402	3.750275807	0.00017664	0.001444992
AT3G14620	CYP72A8; electron carrier/ heme binding / iron ion binding / monooxygenase/ oxygen binding	putative cytochrome P450	FUNCTIONS IN: electron carrier activity, monooxygenase activity, iron ion binding, oxygen binding, heme binding;	390.0383106	1.696322164	0.45340956	3.741258046	0.000183101	0.001489851
AT1G74020	SS2 (STRICTOSIDINE SYNTHASE 2); strictosidine synthase	Encodes AtSS-2 strictosidine synthase.	FUNCTIONS IN: strictosidine synthase activity;	44.76192773	1.486157266	0.397503155	3.738730741	0.000184952	0.001501823
AT4G04830	methionine sulfoxide reductase domain-containing protein / SeIR domain-containing protein	#REF!	FUNCTIONS IN: peptide-methionine-(S)-S-oxide reductase activity;	202.8734208	2.143120059	0.573285402	3.738312629	0.000185259	0.001503706
AT3G01440	oxygen evolving enhancer 3 (PsbQ) family protein	#REF!	FUNCTIONS IN: calcium ion binding;	96.96613538	1.5745449	0.421898118	3.732050068	0.000189928	0.001534391
AT1G36370	SHM7 (serine hydroxymethyltransferase 7); catalytic/ glycine hydroxymethyltransferase/ pyridoxal phosphate binding	Encodes a putative serine hydroxymethyltransferase.	FUNCTIONS IN: pyridoxal phosphate binding, glycine hydroxymethyltransferase activity, catalytic activity;	887.3103227	1.923797525	0.515581383	3.731316892	0.000190481	0.001537318
AT1G62300	WRKY6; transcription factor	transcription factor WRKY6 (WRKY6)	FUNCTIONS IN: transcription factor activity;	114.4419641	1.469850383	0.394510521	3.725757119	0.00019473	0.001565821
AT4G01130	acetylesterase, putative	#REF!	FUNCTIONS IN: hydrolase activity, acting on ester bonds, carboxylesterase activity;	52.77666735	1.671751461	0.449461392	3.719455088	0.000199653	0.001598273
AT5G59130	subtilase family protein	#REF!	FUNCTIONS IN: identical protein binding, serine-type endopeptidase activity;	23.4011435	2.762520698	0.742862421	3.718751438	0.00020021	0.001601437
AT2G34090	MEE18 (maternal effect embryo arrest 18)	#REF!	FUNCTIONS IN: molecular_function unknown;	24.40065368	1.772796846	0.478068462	3.708248897	0.000208697	0.001663284
AT3G03520	phosphoesterase family protein	#REF!	FUNCTIONS IN: hydrolase activity, acting on ester bonds;	81.822143	1.666009955	0.449293723	3.708064171	0.00020885	0.001663828
AT3G13110	ATSERAT2;2 (SERINE ACETYLTRANSFERASE 2;2); serine O-acetyltransferase	Encodes a mitochondrial serine O-acetyltransferase involved in sulfur assimilation and cysteine biosynthesis. Expressed in the vascular system.	FUNCTIONS IN: serine O-acetyltransferase activity;	343.8959799	1.006613257	0.271481793	3.707848122	0.000209028	0.001664578
AT1G30320	remorin family protein	#REF!	FUNCTIONS IN: DNA binding;	92.16479843	1.021780508	0.27564882	3.706819817	0.000209878	0.001670006
AT3G17820	ATGSKB6; copper ion binding / glutamate-ammonia ligase	encodes a cytosolic glutamine synthetase, the enzyme has low affinity with substrate ammonium	FUNCTIONS IN: glutamate-ammonia ligase activity, copper ion binding;	112.6755839	1.82291994	0.492069641	3.704597454	0.000211727	0.001682013
AT2G31240	tetratricopeptide repeat (TPR)-containing protein	#REF!	FUNCTIONS IN: binding;	48.74101867	1.192408458	0.32231712	3.699488434	0.000216034	0.001709381
AT3G44450	unknown protein	#REF!	FUNCTIONS IN: molecular_function unknown;	108.8604792	1.211700582	0.327597607	3.698746742	0.000216667	0.001713015
AT2G04100	MATE efflux family protein	#REF!	FUNCTIONS IN: drug transporter activity, antiporter activity, transporter activity;	10.61982436	3.055608935	0.826831506	3.695564227	0.000219399	0.001732544
AT4G01610	cathepsin B-like cysteine protease, putative	#REF!	FUNCTIONS IN: cysteine-type endopeptidase activity, cysteine-type peptidase activity;	481.6890845	1.343737175	0.363626306	3.695379445	0.000219559	0.001733114
AT1G13990	unknown protein	#REF!	FUNCTIONS IN: molecular_function unknown;	134.613899	1.208700983	0.327396345	3.691858506	0.000222621	0.001753796
AT5G65600	legume lectin family protein / protein kinase family protein	#REF!	FUNCTIONS IN: kinase activity;	23.10412402	2.752378956	0.746081253	3.689114216	0.000225036	0.001771411
AT4G12120	SEC1B; protein transporter	member of KEULE Gene Family	FUNCTIONS IN: protein transporter activity;	75.80761534	1.92515339	0.52230495	3.685880043	0.000227914	0.001790505
AT2G19860	HXK2 (HEXOKINASE 2); ATP binding / fructokinase/ glucokinase/ hexokinase	Encodes a protein with hexokinase activity (AtHXK2) and acts as a sensor for plant sugar responses.	FUNCTIONS IN: hexokinase activity, fructokinase activity, glucokinase activity, ATP binding;	208.8200037	1.016559049	0.276571929	3.675568425	0.00023732	0.001857042
AT5G47220	ERF2 (ETHYLENE RESPONSIVE ELEMENT BINDING FACTOR 2); DNA binding / transcription activator/ transcription factor	Encodes a member of the ERF (ethylene response factor) subfamily B-3 of ERF/AP2 transcription factor family (ATERF-2). The protein contains one AP2 domain. Functions as activator of GCC boxñdependent transcription. Positive regulator of JA-responsive defense genes and resistance to F. oxysporum and enhances JA inhibition of root elongation.	FUNCTIONS IN: transcription factor activity, transcription activator activity, DNA binding;	225.3414472	2.101459354	0.574052292	3.660745514	0.000251482	0.001959348
AT2G21320	zinc finger (B-box type) family protein	#REF!	FUNCTIONS IN: transcription factor activity, zinc ion binding;	300.8393898	1.068936931	0.292407361	3.655643032	0.000256538	0.001993611
AT5G58160	actin binding	#REF!	FUNCTIONS IN: actin binding;	62.94486225	1.277377435	0.349418887	3.655719486	0.000256462	0.001993611
AT5G55400	fimbrin-like protein, putative	#REF!	FUNCTIONS IN: actin binding;	77.17222722	1.150577396	0.315057284	3.651962536	0.000260244	0.002018087
AT1G45231	WW domain-containing protein	#REF!	FUNCTIONS IN: protein binding;	50.64971975	1.257095229	0.344425355	3.64983359	0.00026241	0.002031705
AT5G07810	SNF2 domain-containing protein / helicase domain-containing protein / HNH endonuclease domain-containing protein	#REF!	FUNCTIONS IN: helicase activity, DNA binding, ATP binding, nucleic acid binding, endonuclease activity;	6.037472014	3.057514047	0.839415065	3.642434088	0.000270072	0.002078842
AT4G10050	hydrolase, alpha/beta fold family protein	#REF!	FUNCTIONS IN: hydrolase activity;	73.44281819	1.081070354	0.297208743	3.63741101	0.000275392	0.002116504
AT5G19250	unknown protein	#REF!	FUNCTIONS IN: molecular_function unknown;	369.8617595	1.127578768	0.310067224	3.636562268	0.000276301	0.002122298
AT4G18830	OFP5 (ARABIDOPSIS THALIANA OVATE FAMILY PROTEIN 5)	Member of the ovate protein family.Interacts with BLH1 and KNAT3. Regulates the subcellular localization of BLH1.	#REF!	49.78040092	1.214498002	0.334001348	3.636206883	0.000276682	0.002123946
AT5G01410	RSR4 (REDUCED SUGAR RESPONSE 4); protein heterodimerization/ protein homodimerization	Encodes a protein predicted to function in tandem with PDX2 to form glutamine amidotransferase complex with involved in vitamin B6 biosynthesis.	FUNCTIONS IN: protein heterodimerization activity, protein homodimerization activity;	619.1974637	1.039406603	0.2860023	3.634259595	0.00027878	0.002137566
AT4G22592	CPuORF27 (Conserved peptide upstream open reading frame 27)	Upstream open reading frames (uORFs) are small open reading frames found in the 5' UTR of a mature mRNA, and can potentially mediate translational regulation of the largest, or major, ORF (mORF). CPuORF27 represents a conserved upstream opening reading frame relative to major ORF AT4G22590	0.1	39.64905634	1.99450822	0.549582338	3.629134495	0.000284373	0.002175399
AT5G10930	CIPK5 (CBL-INTERACTING PROTEIN KINASE 5); ATP binding / kinase/ protein kinase/ protein serine/threonine kinase	Encodes CBL-interacting protein kinase 5 (CIPK5).	FUNCTIONS IN: protein serine/threonine kinase activity, protein kinase activity, kinase activity, ATP binding;	284.1432748	2.130162153	0.587131199	3.628085441	0.000285531	0.002181728
AT1G67850	unknown protein	#REF!	FUNCTIONS IN: molecular_function unknown;	149.6510838	1.173087203	0.323464289	3.6266359	0.000287138	0.002191471
AT2G25625	unknown protein	#REF!	FUNCTIONS IN: molecular_function unknown;	119.5273425	2.294797955	0.632963899	3.625479996	0.000288425	0.002199603
AT1G61570	TIM13 (TRANSLOCASE OF THE INNER MITOCHONDRIAL MEMBRANE 13); P-P-bond-hydrolysis-driven protein transmembrane transporter	Encodes a putative small zinc finger-like protein (TIM13); nucleus-encoded gene whose product is found in the mitochondrial inner membrane space.	FUNCTIONS IN: P-P-bond-hydrolysis-driven protein transmembrane transporter activity;	80.15970654	1.046976632	0.288954487	3.623327133	0.000290838	0.002214591
AT3G16030	CES101 (CALLUS EXPRESSION OF RBCS 101); ATP binding / carbohydrate binding / kinase/ protein kinase/ protein serine/threonine kinase/ protein tyrosine kinase/ sugar binding	#REF!	FUNCTIONS IN: in 7 functions;	71.7527777	1.610267249	0.444855474	3.619753699	0.000294884	0.002240233
AT1G23140	C2 domain-containing protein	#REF!	FUNCTIONS IN: molecular_function unknown;	95.9584499	1.678533244	0.463862526	3.61860066	0.0002962	0.002248512
AT4G32212	#REF!	unknown pseudogene	#REF!	10.5866511	2.606494263	0.721864938	3.610778314	0.00030528	0.002308589
AT5G54180	PTAC15 (PLASTID TRANSCRIPTIONALLY ACTIVE15)	#REF!	FUNCTIONS IN: molecular_function unknown;	47.83172537	1.160675215	0.321498337	3.610205973	0.000305954	0.002312806
AT1G21270	WAK2; ATP binding / calcium ion binding / protein kinase/ protein serine/threonine kinase	cytoplasmic serine/threonine protein kinase induced by salicylic acid. mutant plants exhibit a loss of cell expansion and dependence on sugars and salts for seedling growth, affecting the expression and activity of vacuolar invertase.	FUNCTIONS IN: protein serine/threonine kinase activity, protein kinase activity, calcium ion binding, ATP binding;	163.1911543	2.162999347	0.600221725	3.603667205	0.000313759	0.002364588
AT5G20150	SPX1 (SPX DOMAIN GENE 1)	#REF!	FUNCTIONS IN: molecular_function unknown;	419.1957922	2.826980876	0.785505915	3.598930094	0.000319529	0.002404417
AT3G08510	ATPLC2 (PHOSPHOLIPASE C 2); phospholipase C	Phosphoinositide-specific phospholipase C (PI-PLC), catalyzes hydrolysis of phosphatidylinositol 4,5-bisphosphate into inositol 1,4,5-trisphosphate and diacylglycerol.	FUNCTIONS IN: phospholipase C activity;	1529.818239	1.008826527	0.281044941	3.589555907	0.000331242	0.002482184
AT3G57680	peptidase S41 family protein	#REF!	FUNCTIONS IN: serine-type peptidase activity, protein binding;	6.275544536	2.907171991	0.811262152	3.583517343	0.000338998	0.002531689
AT5G01850	protein kinase, putative	#REF!	FUNCTIONS IN: protein serine/threonine/tyrosine kinase activity, kinase activity;	59.91116847	1.374641528	0.383788128	3.581771889	0.000341272	0.002545789
AT2G33150	PKT3 (PEROXISOMAL 3-KETOACYL-COA THIOLASE 3); acetyl-CoA C-acyltransferase	Encodes an organellar (peroxisome, glyoxysome) 3-ketoacyl-CoA thiolase, involved in fatty acid b-oxidation during germination and subsequent seedling growth. Mutants have defects in glyoxysomal fatty acid beta-oxidation. EC2.3.1.16 thiolase.	FUNCTIONS IN: acetyl-CoA C-acyltransferase activity;	1073.187517	1.11832762	0.31223634	3.581670287	0.000341404	0.002545821
AT5G61370	pentatricopeptide (PPR) repeat-containing protein	#REF!	FUNCTIONS IN: molecular_function unknown;	19.80921899	1.909603295	0.533835092	3.577140813	0.000347373	0.002585463
AT1G65690	harpin-induced protein-related / HIN1-related / harpin-responsive protein-related	#REF!	FUNCTIONS IN: molecular_function unknown;	78.82853963	2.033136147	0.568996157	3.57319838	0.000352647	0.002619799
AT5G53010	calcium-transporting ATPase, putative	#REF!	FUNCTIONS IN: calmodulin binding, calcium-transporting ATPase activity;	50.18679784	1.857864668	0.520026184	3.572636772	0.000353405	0.002623458
AT1G05300	ZIP5; cation transmembrane transporter/ metal ion transmembrane transporter	member of Fe(II) transporter isolog family	FUNCTIONS IN: cation transmembrane transporter activity, metal ion transmembrane transporter activity;	36.2628085	2.125512467	0.595232318	3.5708956	0.000355763	0.002639972
AT2G03980	GDSL-motif lipase/hydrolase family protein	#REF!	FUNCTIONS IN: hydrolase activity, acting on ester bonds, carboxylesterase activity;	40.16253469	1.648917486	0.462428176	3.565780746	0.000362775	0.002687978
AT5G26860	LON1 (LON PROTEASE 1); ATP binding / ATP-dependent peptidase/ serine-type peptidase	Encodes a member of the Lon protease-like proteins (Lon1/At5g26860	, Lon2/At5g47040	74.07487175	1.25894989	0.353158967	3.564824926	0.000364099	0.002696778
AT1G30220	INT2 (INOSITOL TRANSPORTER 2); carbohydrate transmembrane transporter/ sugar:hydrogen symporter	#REF!	FUNCTIONS IN: carbohydrate transmembrane transporter activity, sugar:hydrogen symporter activity;	44.48079677	2.222456523	0.623992911	3.561669507	0.000368504	0.002720258
AT3G23410	alcohol oxidase-related	Encodes a fatty alcohol oxidase.	FUNCTIONS IN: electron carrier activity, long-chain-alcohol oxidase activity;	51.46182058	1.234951996	0.346786942	3.561126003	0.000369268	0.002723866
AT5G18470	curculin-like (mannose-binding) lectin family protein	#REF!	FUNCTIONS IN: sugar binding;	112.7707065	1.394593806	0.392019562	3.557459733	0.000374458	0.002756057
AT1G49450	transducin family protein / WD-40 repeat family protein	#REF!	FUNCTIONS IN: nucleotide binding;	28.40649162	2.49649876	0.702154187	3.555485112	0.000377282	0.00277369
AT3G09250	DNA binding / nuclease	#REF!	FUNCTIONS IN: DNA binding, nuclease activity;	100.8048694	1.040589835	0.292747616	3.554562973	0.000378608	0.002782402
AT3G55630	ATDFD (A. THALIANA DHFS-FPGS HOMOLOG D); tetrahydrofolylpolyglutamate synthase	#REF!	FUNCTIONS IN: tetrahydrofolylpolyglutamate synthase activity;	65.81162307	1.581552447	0.445278666	3.551826231	0.000382567	0.002803184
AT3G09910	ATRABC2B (ARABIDOPSIS RAB GTPASE HOMOLOG C2B); ATP binding / GTP binding / transcription factor binding	#REF!	FUNCTIONS IN: GTP binding, transcription factor binding, ATP binding;	32.77759015	1.632046618	0.459508998	3.551718523	0.000382724	0.002803294
AT3G49570	LSU3 (RESPONSE TO LOW SULFUR 3)	#REF!	FUNCTIONS IN: molecular_function unknown;	30.14699614	2.757113256	0.776932639	3.548715959	0.000387114	0.002833357
AT3G10300	calcium-binding EF hand family protein	#REF!	FUNCTIONS IN: calcium ion binding;	132.6508324	1.565360488	0.441274582	3.547361557	0.00038911	0.002844812
AT3G62410	CP12-2; protein binding	CP12-2 encodes a small peptide found in the chloroplast stroma. It belongs to the CP12 gene family thought to be involved in the formation of a supramolecular complex with glyceraldehyde-3-phosphate dehydrogenase (GAPDH) and phosphoribulokinase (PRK) embedded in the Calvin cycle. CP12-2 is coordinately regulated by light with the photosynthetic GAPDH and PRK. The annotation of this gene is based …	FUNCTIONS IN: protein binding;	939.918671	1.120424962	0.316067263	3.544894062	0.000392771	0.002867343
AT3G57950	unknown protein	#REF!	FUNCTIONS IN: molecular_function unknown;	7.434668289	2.783217563	0.786636486	3.53812417	0.000402981	0.002931077
AT5G08710	regulator of chromosome condensation (RCC1) family protein / UVB-resistance protein-related	#REF!	FUNCTIONS IN: chromatin binding, Ran GTPase binding;	45.5159508	1.120418675	0.316842503	3.536200684	0.000405926	0.002950336
AT5G19140	AILP1	#REF!	FUNCTIONS IN: molecular_function unknown;	4746.515854	1.071617631	0.303124894	3.535234658	0.000407413	0.002958973
AT3G53530	heavy-metal-associated domain-containing protein	#REF!	FUNCTIONS IN: metal ion binding;	5.165971776	2.971366965	0.84067967	3.534481766	0.000408576	0.002963346
AT3G63030	MBD4; DNA binding / DNA demethylase/ methyl-CpG binding	Protein containing methyl-CpG-binding domain.Has sequence similarity to human MBD proteins.	FUNCTIONS IN: DNA demethylase activity, methyl-CpG binding, DNA binding;	41.88846283	1.146079051	0.324258856	3.534457209	0.000408614	0.002963346
AT2G40750	WRKY54; transcription factor	member of WRKY Transcription Factor; Group III	FUNCTIONS IN: transcription factor activity;	44.63700518	2.04588837	0.57997277	3.527559357	0.00041941	0.003034976
AT2G02740	WHY3 (WHIRLY 3); DNA binding	Encodes a homolog of the potato p24 protein. It shares the conserved KGKAAL domain, a putative DNA-binding domain, with potato p24 and is localized to the plastid and not the nucleus.	FUNCTIONS IN: DNA binding;	62.05124013	1.044288909	0.296110405	3.526687648	0.000420793	0.003041891
AT1G51080	unknown protein	#REF!	FUNCTIONS IN: molecular_function unknown;	37.8008387	1.280254901	0.363359302	3.523385511	0.000426071	0.003075318
AT1G54510	ATNEK1 (ARABIDOPSIS THALIANA NIMA-RELATED SERINE/THREONINE KINASE 1); ATP binding / kinase/ protein kinase/ protein serine/threonine kinase	Encodes AtNEK1, a member of the NIMA-related serine/threonine kinases (Neks) that have been linked to cell-cycle regulation in fungi and mammals. Plant Neks might be involved in plant development processes.	FUNCTIONS IN: protein serine/threonine kinase activity, protein kinase activity, kinase activity, ATP binding;	23.86154324	1.535960877	0.436053958	3.522410128	0.000427642	0.003082165
AT2G39050	hydroxyproline-rich glycoprotein family protein	#REF!	FUNCTIONS IN: molecular_function unknown;	105.2647171	1.916871499	0.545037378	3.516954207	0.000436529	0.003140505
AT5G10110	unknown protein	#REF!	FUNCTIONS IN: molecular_function unknown;	36.16394935	1.201186	0.341604453	3.516306624	0.000437595	0.003145891
AT3G24090	glutamine-fructose-6-phosphate transaminase (isomerizing)/ sugar binding / transaminase	#REF!	FUNCTIONS IN: sugar binding, transaminase activity, glutamine-fructose-6-phosphate transaminase (isomerizing) activity;	38.48913015	1.694931351	0.482198664	3.515006316	0.000439744	0.003157897
AT1G09780	2,3-biphosphoglycerate-independent phosphoglycerate mutase, putative / phosphoglyceromutase, putative	#REF!	FUNCTIONS IN: manganese ion binding, phosphoglycerate mutase activity, 2,3-bisphosphoglycerate-independent phosphoglycerate mutase activity, catalytic activity, metal ion binding;	961.6248274	1.118231289	0.318179321	3.514468774	0.000440634	0.003163149
AT1G52030	MBP2 (MYROSINASE-BINDING PROTEIN 2); sugar binding / thioglucosidase binding	Similar to myrosinase binding proteins which may be involved in metabolizing glucosinolates and forming defense compounds to protect against herbivory. Also similar to lectins and other agglutinating factors. Expressed only in flowers.	FUNCTIONS IN: sugar binding, thioglucosidase binding;	152.3213116	2.933382124	0.835070234	3.512737019	0.000443516	0.003179228
AT4G28140	AP2 domain-containing transcription factor, putative	encodes a member of the DREB subfamily A-6 of ERF/AP2 transcription factor family. The protein contains one AP2 domain. There are 8 members in this subfamily including RAP2.4.	FUNCTIONS IN: transcription factor activity, DNA binding;	11.67914886	2.715450189	0.773361112	3.511231877	0.000446035	0.003193838
AT1G59950	aldo/keto reductase, putative	#REF!	FUNCTIONS IN: oxidoreductase activity;	45.06944684	2.109333677	0.601619534	3.506092402	0.000454737	0.003246743
AT5G62130	Per1-like protein-related	#REF!	FUNCTIONS IN: molecular_function unknown;	106.6122847	1.032891523	0.294597665	3.506108992	0.000454709	0.003246743
AT2G45510	CYP704A2; electron carrier/ heme binding / iron ion binding / monooxygenase/ oxygen binding	member of CYP704A	FUNCTIONS IN: electron carrier activity, monooxygenase activity, iron ion binding, oxygen binding, heme binding;	131.9922207	1.238163837	0.353212371	3.505437351	0.000455858	0.003252398
AT5G44420	PDF1.2	Encodes an ethylene- and jasmonate-responsive plant defensin. mRNA levels are not responsive to salicylic acid treatment; although jasmonate and salicylic acid can act synergistically to enhance the expression of this gene. Belongs to the plant defensin (PDF) family with the following members: At1g75830	/PDF1.1, At5g44420	1550.943804	2.98068888	0.850513169	3.50457699	0.000457333	0.003261751
AT5G07830	AtGUS2 (Arabidopsis thaliana glucuronidase 2); beta-glucuronidase	Belongs to the plant glycoside hydrolase family 79. Encodes a protein with several posttranslational modification sites including O-&#946;-GlcNAc attachment sites and serine-, threonine- and tyrosine-phosphorylation sites, suggesting that this protein is extensively modified posttranslationally. The protein is predicted (WoLF PSORT program) to be membrane-associated.	FUNCTIONS IN: beta-glucuronidase activity;	450.0487043	1.22777587	0.35051379	3.50278906	0.000460414	0.003282541
AT1G45010	#REF!	#REF!	FUNCTIONS IN: molecular_function unknown;	20.42682526	2.093166811	0.59824143	3.498866355	0.000467241	0.003328817
AT4G33470	hda14 (histone deacetylase 14); histone deacetylase	Encodes HDA14, a member of the histone deacetylase family proteins.	FUNCTIONS IN: histone deacetylase activity;	176.858482	1.043879579	0.298513653	3.496924074	0.000470656	0.003349534
AT1G28230	PUP1 (PURINE PERMEASE 1); purine nucleoside transmembrane transporter/ purine transmembrane transporter	Encodes a transporter that transports purines,cytokinins and other adenine derivatives. Expressed in the leaf hydathodes where it may be involved in re-uptake of cytokinins during guttation.	FUNCTIONS IN: purine nucleoside transmembrane transporter activity, purine transmembrane transporter activity;	96.55710971	2.154795595	0.616797421	3.493522382	0.000476693	0.003381568
AT1G15790	unknown protein	#REF!	#REF!	64.97083408	1.204901422	0.345339383	3.489035655	0.000484766	0.003430242
AT5G12930	unknown protein	#REF!	FUNCTIONS IN: molecular_function unknown;	20.28978935	1.650710653	0.47310785	3.489078979	0.000484688	0.003430242
AT5G56160	transporter	#REF!	FUNCTIONS IN: transporter activity;	48.83751874	1.778691228	0.509827665	3.48880877	0.000485178	0.003431929
AT5G45750	AtRABA1c (Arabidopsis Rab GTPase homolog A1c); GTP binding	#REF!	FUNCTIONS IN: GTP binding;	72.1776588	1.157434882	0.331931663	3.486967385	0.000488531	0.003454412
AT3G15356	legume lectin family protein	#REF!	FUNCTIONS IN: carbohydrate binding, sugar binding;	411.2126227	1.84991382	0.530584341	3.486559395	0.000489277	0.003458452
AT5G55450	protease inhibitor/seed storage/lipid transfer protein (LTP) family protein	#REF!	FUNCTIONS IN: lipid binding;	399.9045978	1.883414214	0.540471547	3.484761082	0.000492577	0.003476816
AT4G17910	transferase, transferring acyl groups	#REF!	FUNCTIONS IN: transferase activity, transferring acyl groups;	40.98566434	1.169272826	0.335703847	3.483048634	0.000495738	0.003491668
AT5G47060	senescence-associated protein-related	#REF!	FUNCTIONS IN: molecular_function unknown;	72.69236795	1.852540209	0.531941832	3.48259922	0.000496571	0.003495558
AT5G17780	hydrolase, alpha/beta fold family protein	#REF!	FUNCTIONS IN: hydrolase activity;	5.377369328	2.933825562	0.842738985	3.481298022	0.00049899	0.00350958
AT1G33730	CYP76C5; electron carrier/ heme binding / iron ion binding / monooxygenase/ oxygen binding	member of CYP76C	FUNCTIONS IN: electron carrier activity, monooxygenase activity, iron ion binding, oxygen binding, heme binding;	4.17967353	2.919543286	0.838692659	3.481064555	0.000499425	0.003510149
AT5G50110	#REF!	#REF!	FUNCTIONS IN: molecular_function unknown;	35.77969746	1.323331555	0.380604373	3.476921572	0.000507206	0.003558525
AT1G32870	ANAC13 (Arabidopsis thaliana NAC domain protein 13); transcription factor	#REF!	FUNCTIONS IN: transcription factor activity;	130.7266942	1.186413326	0.341976136	3.469286891	0.000521842	0.003645717
AT4G34990	AtMYB32 (myb domain protein 32); DNA binding / transcription factor	Member of the R2R3 factor gene family.	FUNCTIONS IN: transcription factor activity, DNA binding;	52.97819759	1.262742185	0.364404231	3.46522372	0.000529791	0.003695216
AT4G19660	NPR4 (NPR1-like protein 4); protein binding	Encodes a ankyrin repeat BTB/POZ domain-containing protein with 36% sequence identity with NPR1. Mutants are more susceptible to the bacterial pathogen Pseudomonas syringe pv. tomato DC3000 and to the fungal pathogen Erysiphe cichoracearum, but do not differ markedly from wild type in interaction with virulent and avirulent strains of the oomycete Peronospora parasitica. NPR4 is required for basa…	FUNCTIONS IN: protein binding;	72.76517517	1.064179142	0.307271123	3.463322983	0.000533548	0.00371701
AT1G21250	WAK1 (CELL WALL-ASSOCIATED KINASE); kinase	cell wall-associated kinase, may function as a signaling receptor of extracellular matrix component.	FUNCTIONS IN: kinase activity;	1170.90247	1.722894593	0.49754139	3.462816614	0.000534553	0.003722476
AT5G56500	ATP binding / protein binding	#REF!	FUNCTIONS IN: protein binding, ATP binding;	57.28250011	1.053836211	0.304336068	3.462738469	0.000534708	0.003722476
AT3G08870	lectin protein kinase, putative	#REF!	FUNCTIONS IN: kinase activity;	31.66063145	1.872132561	0.54202693	3.453947501	0.000552445	0.003832093
AT4G16250	PHYD (PHYTOCHROME DEFECTIVE D); G-protein coupled photoreceptor/ red or far-red light photoreceptor/ signal transducer	Encodes a phytochrome photoreceptor with a function similar to that of phyB that absorbs the red/far-red part of the light spectrum and is involved in light responses. It cannot compensate for phyB loss in Arabidopsis but can substitute for tobacco phyB in vivo.	FUNCTIONS IN: red or far-red light photoreceptor activity, G-protein coupled photoreceptor activity, signal transducer activity;	83.55680412	2.09991874	0.608585943	3.450488408	0.000559573	0.003873803
AT2G20340	tyrosine decarboxylase, putative	#REF!	FUNCTIONS IN: pyridoxal phosphate binding, carboxy-lyase activity, catalytic activity, tyrosine decarboxylase activity;	86.37180719	1.1773774	0.341305661	3.449627519	0.000561361	0.003884819
AT3G53230	cell division cycle protein 48, putative / CDC48, putative	#REF!	FUNCTIONS IN: hydrolase activity, nucleoside-triphosphatase activity, binding, nucleotide binding, ATP binding;	36.07882488	1.952411129	0.566629105	3.445659801	0.000569667	0.003938176
AT3G10530	transducin family protein / WD-40 repeat family protein	#REF!	FUNCTIONS IN: nucleotide binding;	54.23515551	1.261209453	0.366192344	3.444117483	0.000572927	0.003959329
AT4G11370	RHA1A; protein binding / zinc ion binding	Encodes a putative RING-H2 finger protein RHA1a.	FUNCTIONS IN: protein binding, zinc ion binding;	11.00061135	2.250470631	0.653776195	3.442264568	0.000576866	0.003983682
AT1G07260	UGT71C3 (UDP-GLUCOSYL TRANSFERASE 71C3); UDP-glycosyltransferase/ quercetin 3-O-glucosyltransferase/ transferase, transferring glycosyl groups	#REF!	FUNCTIONS IN: quercetin 3-O-glucosyltransferase activity, UDP-glycosyltransferase activity, transferase activity, transferring glycosyl groups;	20.25384418	1.683593686	0.490046002	3.435582941	0.00059128	0.004067722
AT1G35220	unknown protein	#REF!	FUNCTIONS IN: molecular_function unknown;	50.14932522	1.099331403	0.320464775	3.43042821	0.000602629	0.004130023
AT2G36470	unknown protein	#REF!	FUNCTIONS IN: molecular_function unknown;	147.0447185	1.057655323	0.308986959	3.422977225	0.000619393	0.004234654
AT4G28790	basic helix-loop-helix (bHLH) family protein	#REF!	FUNCTIONS IN: transcription factor activity;	6.01490288	2.892128985	0.845610994	3.420164833	0.000625832	0.004269838
AT5G65280	GCL1 (GCR2-LIKE 1); catalytic	Encodes a protein with reported similarity to GCR2 a putative G protein coupled receptor thought to be an ABA receptor. Loss of function mutations in GCL1 show no ABA response defects based on assays of seed germination and seedling development.GCL1 also has similarity to LANCL1 and LANCL2, human homologs of bacterial lanthionine synthetase.	FUNCTIONS IN: catalytic activity;	62.98582242	1.949679916	0.57061491	3.416805065	0.000633606	0.004313966
AT5G61460	MIM (hypersensitive to MMS, irradiation and MMC); ATP binding	Encodes a protein closely related to the structural maintenance of chromosomes (SMC) family involved in structural changes in chromosomes.	FUNCTIONS IN: ATP binding;	93.0147626	1.698753485	0.497976407	3.411313188	0.000646508	0.004395765
AT4G34610	BLH6 (BELL1-LIKE HOMEODOMAIN 6); DNA binding / transcription factor	#REF!	FUNCTIONS IN: transcription factor activity, DNA binding;	58.8796545	1.080886234	0.316933865	3.410447271	0.000648564	0.004405729
AT3G11220	Paxneb protein-related	A subunit of Elongator, a histone acetyl transferase complex, consisting of six subunits (ELP1ñELP6), that copurifies with the elongating RNAPII in yeast and humans. Three Arabidopsis thaliana genes, encoding homologs of the yeast Elongator subunits ELP1, ELP3 (histone acetyl transferase), and ELP4 are responsible for the narrow leaf phenotype in elongata mutants and for reduced root growth that …	FUNCTIONS IN: molecular_function unknown;	13.70742563	2.337157854	0.685831486	3.407772759	0.000654954	0.004439482
AT1G24735	O-methyltransferase	#REF!	FUNCTIONS IN: O-methyltransferase activity;	3.973777019	2.862137008	0.84044104	3.405517901	0.000660387	0.004467137
AT5G14810.1	#N/A	#N/A	#N/A	10.21713	2.406186029	0.706539713	3.40559205	0.000660208	0.004467137
AT1G31790	pentatricopeptide (PPR) repeat-containing protein	#REF!	#REF!	42.27581033	1.195712997	0.35152729	3.401479865	0.000670221	0.004524389
AT3G23725.1	#N/A	#N/A	#N/A	11.12367847	2.267733059	0.667049393	3.399647889	0.000674727	0.004548609
AT5G07440	GDH2 (GLUTAMATE DEHYDROGENASE 2); ATP binding / glutamate dehydrogenase [NAD(P)+]/ glutamate dehydrogenase/ oxidoreductase	Encodes the beta-subunit of the glutamate dehydrogenase. The enzyme is almost exclusively found in the mitochondria of stem and leaf companion cells.	FUNCTIONS IN: oxidoreductase activity, glutamate dehydrogenase [NAD(P)+] activity, glutamate dehydrogenase activity, ATP binding;	112.1070707	1.343261767	0.395338986	3.397746783	0.000679433	0.004575663
AT5G59820	RHL41 (RESPONSIVE TO HIGH LIGHT 41); nucleic acid binding / transcription factor/ zinc ion binding	Encodes a zinc finger protein involved in high light and cold acclimation. Overexpression of this putative transcription factor increases the expression level of 9 cold-responsive genes and represses the expression level of 15 cold-responsive genes, including CBF genes. Also, lines overexpressing this gene exhibits a small but reproducible increase in freeze tolerance. Because of the repression o…	FUNCTIONS IN: transcription factor activity, zinc ion binding, nucleic acid binding;	31.77032645	1.691563401	0.497981159	3.396842172	0.000681683	0.004587697
AT3G49725	GTP binding	#REF!	FUNCTIONS IN: GTP binding;	51.69671688	1.507295848	0.444458511	3.391308328	0.000695598	0.004667079
AT4G34550	#REF!	#REF!	FUNCTIONS IN: molecular_function unknown;	7.723167718	2.463977881	0.72750969	3.386866065	0.000706959	0.004735286
AT1G78610	MSL6 (MECHANOSENSITIVE CHANNEL OF SMALL CONDUCTANCE-LIKE 6)	#REF!	#REF!	134.0703384	1.165418405	0.344292675	3.384964276	0.000711875	0.004756959
AT4G24010	ATCSLG1; cellulose synthase/ transferase/ transferase, transferring glycosyl groups	encodes a protein similar to cellulose synthase	FUNCTIONS IN: cellulose synthase activity, transferase activity, transferring glycosyl groups, transferase activity;	10.31516857	2.089704839	0.617345418	3.384984772	0.000711822	0.004756959
AT1G48360	hydrolase, acting on acid anhydrides, in phosphorus-containing anhydrides / nucleic acid binding / zinc ion binding	#REF!	FUNCTIONS IN: hydrolase activity, acting on acid anhydrides, in phosphorus-containing anhydrides, zinc ion binding, nucleic acid binding;	167.6078144	1.496488862	0.442808616	3.379538717	0.000726076	0.004842053
AT1G77740	1-phosphatidylinositol-4-phosphate 5-kinase, putative / PIP kinase, putative / PtdIns(4)P-5-kinase, putative / diphosphoinositide kinase, putative	#REF!	FUNCTIONS IN: 1-phosphatidylinositol-4-phosphate 5-kinase activity, phosphatidylinositol phosphate kinase activity, ATP binding;	626.4690404	1.030067482	0.30494526	3.377876678	0.000730478	0.004869774
AT2G38860	YLS5	Encodes protease I (pfpI)-like protein YLS5.	#REF!	104.0997444	1.450194358	0.429630413	3.375446232	0.000736961	0.004904738
AT3G25610	haloacid dehalogenase-like hydrolase family protein	#REF!	FUNCTIONS IN: ATPase activity, coupled to transmembrane movement of ions, phosphorylative mechanism;	174.7941243	1.083757341	0.321248848	3.373575808	0.000741986	0.004934868
AT4G03510	RMA1; protein binding / ubiquitin-protein ligase/ zinc ion binding	RMA1 encodes a novel 28 kDa protein with a RING finger motif and a C-terminal membrane-anchoring domain that is involved in the secretory pathway.	FUNCTIONS IN: ubiquitin-protein ligase activity, protein binding, zinc ion binding;	143.1340367	1.0919595	0.323833259	3.3719807	0.000746297	0.004958544
AT3G61960	protein kinase family protein	#REF!	FUNCTIONS IN: protein serine/threonine kinase activity, protein kinase activity, kinase activity, ATP binding;	277.6934964	1.018975199	0.302327968	3.370429818	0.00075051	0.004982891
AT5G25470	DNA binding	#REF!	FUNCTIONS IN: DNA binding;	27.76072227	1.457618425	0.432615899	3.369313125	0.000753558	0.004996733
AT2G35070	unknown protein	#REF!	FUNCTIONS IN: molecular_function unknown;	11.3362351	2.864093852	0.850100302	3.369124615	0.000754073	0.004996807
AT2G34200	zinc finger (C3HC4-type RING finger) family protein	#REF!	FUNCTIONS IN: protein binding, zinc ion binding;	34.79244387	1.368835398	0.406916431	3.363922645	0.000768431	0.005071592
AT2G40120	protein kinase family protein	#REF!	FUNCTIONS IN: protein serine/threonine kinase activity, protein kinase activity, kinase activity, ATP binding;	28.23285454	1.264334138	0.375846945	3.363960132	0.000768326	0.005071592
AT2G30640.1	#N/A	#N/A	#N/A	21.18486278	1.529395245	0.454748115	3.363170063	0.000770529	0.005082053
AT1G02310	glycosyl hydrolase family protein 5 / cellulase family protein / (1-4)-beta-mannan endohydrolase, putative	#REF!	FUNCTIONS IN: cation binding, hydrolase activity, hydrolyzing O-glycosyl compounds, catalytic activity;	20.55362582	2.557732882	0.761477287	3.358908959	0.000782508	0.005146918
AT5G40780	LHT1; amino acid transmembrane transporter	Encodes LHT1 (lysine histidine transporter), a high-affinity transporter for cellular amino acid uptake in both root epidermis and leaf mesophyll.	FUNCTIONS IN: amino acid transmembrane transporter activity;	206.3252246	1.428097221	0.425244859	3.358293913	0.000784252	0.005153692
AT5G24780	VSP1 (VEGETATIVE STORAGE PROTEIN 1); acid phosphatase/ transcription factor binding	encodes an acid phosphatase similar to soybean vegetative storage proteins. Gene expression is induced by wounding and jasmonic acid.	FUNCTIONS IN: transcription factor binding, acid phosphatase activity;	32.10058072	2.652454664	0.790696074	3.354581808	0.00079485	0.005214693
AT2G39740	unknown protein	#REF!	#REF!	97.20709575	1.09034181	0.325123668	3.353621765	0.000797613	0.005229354
AT1G07900	LBD1 (LOB DOMAIN-CONTAINING PROTEIN 1)	#REF!	#REF!	27.31855957	2.806591887	0.837032393	3.353026611	0.00079933	0.005237511
AT2G12400	unknown protein	#REF!	FUNCTIONS IN: molecular_function unknown;	211.0606523	2.135804947	0.637316951	3.351244533	0.000804492	0.005258794
AT2G40435	#REF!	#REF!	#REF!	26.06438411	2.653146404	0.792440053	3.348072065	0.000813758	0.005310605
AT4G21550	VAL3 (VP1/ABI3-LIKE 3); transcription factor	#REF!	FUNCTIONS IN: transcription factor activity;	22.99474324	1.809988626	0.540969928	3.345821151	0.000820393	0.005348616
AT1G46554	other RNA	#REF!	#REF!	38.28949873	1.950099217	0.584536473	3.336146341	0.000849484	0.005507472
AT3G17780	unknown protein	#REF!	FUNCTIONS IN: molecular_function unknown;	48.3312384	1.168378821	0.350340829	3.334977606	0.000853063	0.005528862
AT3G28270	#REF!	#REF!	FUNCTIONS IN: molecular_function unknown;	25.47105104	2.465711497	0.739716519	3.3333195	0.000858163	0.005560101
AT4G35110	#REF!	#REF!	FUNCTIONS IN: molecular_function unknown;	33.1970952	1.423788402	0.427431682	3.331031508	0.000865248	0.005604171
AT1G03905	ABC transporter family protein	#REF!	FUNCTIONS IN: nucleoside-triphosphatase activity, ATPase activity, nucleotide binding, ATP binding;	12.0969354	1.934656337	0.583104158	3.317857214	0.000907108	0.005831453
AT1G51140	basic helix-loop-helix (bHLH) family protein	#REF!	FUNCTIONS IN: transcription factor activity, DNA binding;	84.32530285	1.997031123	0.602180993	3.316330383	0.000912079	0.005859607
AT5G13730	SIG4 (SIGMA FACTOR 4); DNA binding / DNA-directed RNA polymerase/ sigma factor/ transcription factor	Encodes sigma 4 factor, involved in regulating the activity of the plastid-encoded RNA polymerase PEP. Regulates the overall quantity of NDH complexes and thus influences NDH activity.	FUNCTIONS IN: DNA-directed RNA polymerase activity, transcription factor activity, sigma factor activity, DNA binding;	118.3301847	1.390006602	0.419297142	3.315087234	0.000916145	0.005881914
AT5G11190	SHN3 (shine3); DNA binding / transcription factor	encodes a member of the ERF (ethylene response factor) subfamily B-6 of ERF/AP2 transcription factor family. The protein contains one AP2 domain. There are 12 members in this subfamily including RAP2.11.	FUNCTIONS IN: transcription factor activity, DNA binding;	4.380017893	2.799568952	0.844557919	3.314833582	0.000916977	0.005882823
AT2G14860	peroxisomal membrane protein 22 kDa, putative	#REF!	#REF!	4.085027945	2.795976614	0.843614756	3.314281306	0.00091879	0.005891259
AT4G26530	fructose-bisphosphate aldolase, putative	#REF!	FUNCTIONS IN: fructose-bisphosphate aldolase activity;	1834.446821	1.578694004	0.476952058	3.309963711	0.000933081	0.00596359
AT4G15540	#REF!	#REF!	FUNCTIONS IN: molecular_function unknown;	272.444882	1.134879374	0.343668536	3.302249854	0.000959126	0.006102493
AT5G42650	AOS (ALLENE OXIDE SYNTHASE); allene oxide synthase/ hydro-lyase/ oxygen binding	Encodes a member of the cytochrome p450 CYP74 gene family that functions as an allene oxide synthase. This enzyme catalyzes dehydration of the hydroperoxide to an unstable allene oxide in the JA biosynthetic pathway. It shows a dual catalytic activity, the major one being a 13-AOS but also expressing a 9-AOS activity.	FUNCTIONS IN: hydro-lyase activity, allene oxide synthase activity, oxygen binding;	1352.402113	1.746836273	0.529477771	3.299168291	0.000969718	0.006159992
AT4G29210	GGT4 (GAMMA-GLUTAMYL TRANSPEPTIDASE 4); gamma-glutamyltransferase/ glutathione gamma-glutamylcysteinyltransferase	The gene encodes a gamma-glutamyltransferase (AKA gamma-glutamyl transpeptidase, EC 2.3.2.2) that is located in the vacuole and is most active in roots. The encoded enzyme is involved in the initial degradation of glutathione conjugates in this cell compartment. It is also induced by xenobiotics and contributes to xenobiotics metabolism.	FUNCTIONS IN: gamma-glutamyltransferase activity, glutathione gamma-glutamylcysteinyltransferase activity;	132.7248622	1.27000677	0.385607223	3.293524327	0.000989398	0.006270934
AT2G43780	unknown protein	#REF!	FUNCTIONS IN: molecular_function unknown;	64.16905105	1.143934375	0.347380732	3.293027708	0.000991147	0.006278004
AT1G55500	ECT4	#REF!	FUNCTIONS IN: molecular_function unknown;	127.6224589	1.049704347	0.318938786	3.291240802	0.000997465	0.006311968
AT1G14880	unknown protein	#REF!	FUNCTIONS IN: molecular_function unknown;	1304.253259	1.742192393	0.529652582	3.28931162	0.001004328	0.006345262
AT4G28570	alcohol oxidase-related	#REF!	FUNCTIONS IN: electron carrier activity, oxidoreductase activity, oxidoreductase activity, acting on CH-OH group of donors, FAD binding;	120.3852985	1.067033368	0.324546048	3.287771879	0.001009836	0.006371938
AT5G24770	VSP2 (VEGETATIVE STORAGE PROTEIN 2); acid phosphatase	Has acid phosphatase activity dependent on the presence of divalent cations (Mg2+, Co2+, Zn2+, Mn2+) and anti-insect activity. Insects fed with the protein show a retarded development. Induced in response to abscisic acid, jasmonic acid, salt, water deficiency and wounding.	FUNCTIONS IN: acid phosphatase activity;	52.66143456	2.558457599	0.778767534	3.285264843	0.001018866	0.006424819
AT5G17370	WD-40 repeat family protein	#REF!	FUNCTIONS IN: molecular_function unknown;	56.63947959	1.106606778	0.337431473	3.279500773	0.001039909	0.006528429
AT4G15120	VQ motif-containing protein	#REF!	FUNCTIONS IN: molecular_function unknown;	4.590629613	2.658848457	0.810880728	3.278963681	0.00104189	0.006534655
AT2G18660	EXLB3 (EXPANSIN-LIKE B3 PRECURSOR)	Encodes PNP-A (Plant Natriuretic Peptide A). PNPs are a class of systemically mobile molecules distantly related to expansins; their biological role has remained elusive. PNP-A contains a signal peptide domain and is secreted into the extracellular space. Co-expression analyses using microarray data suggest that PNP-A may function as a component of plant defence response and SAR in particular, an…	#REF!	46.3467252	1.553217771	0.474090644	3.276204225	0.001052125	0.006586333
AT5G30495	#REF!	#REF!	FUNCTIONS IN: molecular_function unknown;	75.43522121	1.00334609	0.306276917	3.275944199	0.001053094	0.006590317
AT5G23850	#REF!	#REF!	FUNCTIONS IN: molecular_function unknown;	134.9462401	1.120435088	0.342137586	3.274808541	0.001057336	0.006614777
AT4G18930	cyclic phosphodiesterase	#REF!	FUNCTIONS IN: cyclic-nucleotide phosphodiesterase activity;	61.04818463	1.073172415	0.328407833	3.267803959	0.001083854	0.006761462
AT3G23560	ALF5 (ABERRANT LATERAL ROOT FORMATION 5); antiporter/ drug transporter/ transporter	Member of the multidrug and toxic compound extrusion (MATE) family, protects roots from inhibitory compounds.	FUNCTIONS IN: drug transporter activity, antiporter activity, transporter activity;	60.81814762	1.244629529	0.381264038	3.264481844	0.001096645	0.006830502
AT2G18000	TAF14 (TBP-associated factor 14)	#REF!	#REF!	5.726365416	2.554778929	0.78426953	3.257526695	0.001123877	0.006982556
AT2G18950	HPT1 (HOMOGENTISATE PHYTYLTRANSFERASE 1); homogentisate phytyltransferase/ prenyltransferase	Encodes homogentisate phytyltransferase involved in tocopherol biosynthesis. Has impact on seed longevity and plays a role in the adaptation to low temperature stress, notably phloem loading.	FUNCTIONS IN: prenyltransferase activity, homogentisate phytyltransferase activity;	94.87507968	1.635505149	0.50213908	3.257076008	0.001125663	0.006990318
AT5G24970	ABC1 family protein	#REF!	FUNCTIONS IN: protein kinase activity, ATP binding;	41.45226277	1.801641703	0.553258313	3.256420486	0.001128265	0.006998999
AT4G16563	aspartyl protease family protein	#REF!	FUNCTIONS IN: aspartic-type endopeptidase activity;	23.40653993	1.44470601	0.443768611	3.255538978	0.001131774	0.007011829
AT1G75190	unknown protein	#REF!	FUNCTIONS IN: molecular_function unknown;	53.20803452	1.026232384	0.315411087	3.253634466	0.001139388	0.007052387
AT2G32640	unknown protein	#REF!	#REF!	118.9661283	1.1065634	0.34080393	3.246920888	0.001166608	0.007200625
AT5G56700	F-box protein-related	#REF!	FUNCTIONS IN: molecular_function unknown;	8.973232979	2.47604575	0.762798007	3.246004482	0.00117037	0.007216212
AT1G29395	COR414-TM1	encodes a protein similar to the cold acclimation protein WCOR413 in wheat. Expression is induced by short-term cold-treatment, water deprivation, and abscisic acid treatment. Possibly targeted to thylakoid membrane.	FUNCTIONS IN: molecular_function unknown;	525.2801339	1.377024086	0.424398248	3.244650735	0.001175948	0.007244729
AT1G70800	C2 domain-containing protein	#REF!	FUNCTIONS IN: molecular_function unknown;	8.036965502	2.434643081	0.750760785	3.24290124	0.001183192	0.007280306
AT3G27250	unknown protein	#REF!	FUNCTIONS IN: molecular_function unknown;	40.19552832	2.502196236	0.771853644	3.241801416	0.001187768	0.007301656
AT5G03200	zinc finger (C3HC4-type RING finger) family protein	#REF!	FUNCTIONS IN: protein binding, zinc ion binding;	30.72438231	1.720458003	0.531031977	3.239838801	0.001195973	0.007342985
AT4G01080	unknown protein	#REF!	#REF!	42.11356472	1.892449103	0.584216253	3.239295541	0.001198253	0.007354707
AT5G20790	unknown protein	#REF!	FUNCTIONS IN: molecular_function unknown;	30.16367328	2.405490162	0.742800744	3.2384057	0.001201997	0.007364
AT5G24200	triacylglycerol lipase	#REF!	FUNCTIONS IN: triacylglycerol lipase activity;	58.67981015	1.424808332	0.440863888	3.231855391	0.001229893	0.007513989
AT5G09620	octicosapeptide/Phox/Bem1p (PB1) domain-containing protein	#REF!	FUNCTIONS IN: molecular_function unknown;	721.7421559	1.067081592	0.330523102	3.22846296	0.001244574	0.007589066
AT5G28010	Bet v I allergen family protein	#REF!	FUNCTIONS IN: molecular_function unknown;	24.65539028	1.702730086	0.527606014	3.227275736	0.00124975	0.007611832
AT1G09794	#N/A	#N/A	#N/A	17.90378644	1.796738356	0.557196498	3.224604538	0.001261468	0.007674652
AT2G26440	pectinesterase family protein	#REF!	FUNCTIONS IN: enzyme inhibitor activity, pectinesterase activity;	166.9929431	1.35235254	0.419937144	3.220368953	0.001280257	0.007773746
AT1G67620	#REF!	#REF!	FUNCTIONS IN: molecular_function unknown;	43.26847471	1.085106797	0.337121361	3.218742337	0.001287541	0.007810456
AT1G54217	Expressed protein	#REF!	FUNCTIONS IN: molecular_function unknown;	39.24751515	1.295871038	0.402680477	3.218112405	0.001290372	0.007818394
AT3G56260	unknown protein	#REF!	FUNCTIONS IN: molecular_function unknown;	18.92729919	1.466069873	0.455621272	3.217737983	0.001292058	0.007823821
AT3G22260	OTU-like cysteine protease family protein	#REF!	FUNCTIONS IN: cysteine-type peptidase activity;	55.78635832	1.057602001	0.328702413	3.217506046	0.001293103	0.007825367
AT3G27180	unknown protein	#REF!	#REF!	142.6887743	1.10446583	0.343387656	3.216381863	0.00129818	0.007851293
AT3G12520	SULTR4;2; sulfate transmembrane transporter	Encodes a sulfate transporter that in induced under sulfate limitation.	FUNCTIONS IN: sulfate transmembrane transporter activity;	87.87671502	1.740157095	0.542406898	3.208213431	0.001335623	0.008045821
AT2G39220	PLP6 (PATATIN-LIKE PROTEIN 6); nutrient reservoir	#REF!	FUNCTIONS IN: nutrient reservoir activity;	16.1255495	1.534150061	0.478382126	3.206955234	0.001341479	0.008078505
AT5G53920	ribosomal protein L11 methyltransferase-related	#REF!	FUNCTIONS IN: protein methyltransferase activity;	20.72302246	2.168211431	0.676147865	3.206711941	0.001342614	0.00808056
AT1G02460	glycoside hydrolase family 28 protein / polygalacturonase (pectinase) family protein	#REF!	FUNCTIONS IN: polygalacturonase activity;	9.402951884	2.273474992	0.709214554	3.205623713	0.001347701	0.008103794
AT1G60810	ACLA-2; ATP citrate synthase	One of the three genes encoding subunit A of the trimeric enzyme ATP Citrate lyase	FUNCTIONS IN: ATP citrate synthase activity;	27.44326432	1.279053753	0.399121067	3.204676123	0.001352145	0.008118199
AT4G16740	ATTPS03; (E)-beta-ocimene synthase/ myrcene synthase	Monoterpene synthase, catalyzes the formation of the acyclic monoterpene (E)-beta-ocimene in response to wounding or treatment with jasmonic acid.	FUNCTIONS IN: myrcene synthase activity, (E)-beta-ocimene synthase activity;	4.304136765	2.713626061	0.847189378	3.203092638	0.001359602	0.008153088
AT3G52820	PAP22 (PURPLE ACID PHOSPHATASE 22); acid phosphatase/ protein serine/threonine phosphatase	#REF!	FUNCTIONS IN: protein serine/threonine phosphatase activity, acid phosphatase activity;	96.75480545	2.722620337	0.851479143	3.197518528	0.001386155	0.008294742
AT5G10760	aspartyl protease family protein	#REF!	FUNCTIONS IN: aspartic-type endopeptidase activity;	508.2253124	1.468678235	0.459715197	3.194756763	0.001399487	0.008361895
AT4G35630	PSAT; O-phospho-L-serine:2-oxoglutarate aminotransferase	Encodes a phosphoserine aminotransferase which is involved in serine biosynthesis in the chloroplast which operates via the phosphorylated pathway.	FUNCTIONS IN: O-phospho-L-serine:2-oxoglutarate aminotransferase activity;	60.49667117	1.385863863	0.434090737	3.192567237	0.001410141	0.008415399
AT1G17190	ATGSTU26 (ARABIDOPSIS THALIANA GLUTATHIONE S-TRANSFERASE TAU 26); glutathione transferase	Encodes glutathione transferase belonging to the tau class of GSTs. Naming convention according to Wagner et al. (2002).	FUNCTIONS IN: glutathione transferase activity;	3.741764292	2.699848781	0.845758774	3.192220838	0.001411833	0.008420426
AT5G21060	homoserine dehydrogenase family protein	#REF!	FUNCTIONS IN: homoserine dehydrogenase activity, binding, catalytic activity;	32.9424481	2.066385247	0.647694219	3.190371607	0.0014209	0.008461763
AT3G10940	protein phosphatase-related	#REF!	FUNCTIONS IN: phosphatase activity, protein tyrosine/serine/threonine phosphatase activity;	46.9845488	1.330205918	0.416992434	3.190000127	0.001422727	0.008465792
AT5G18660	PCB2 (PALE-GREEN AND CHLOROPHYLL B REDUCED 2); 3,8-divinyl protochlorophyllide a 8-vinyl reductase	Encodes a protein with 3,8-divinyl protochlorophyllide a 8-vinyl reductase activity. Mutants accumulate divinyl chlorophyll rather than monovinyl chlorophyll.	FUNCTIONS IN: 3,8-divinyl protochlorophyllide a 8-vinyl reductase activity;	206.141273	1.185208265	0.371528312	3.190088686	0.001422291	0.008465792
AT3G01080	WRKY58; transcription factor	member of WRKY Transcription Factor; Group I	FUNCTIONS IN: transcription factor activity;	31.82623536	1.354225315	0.424785316	3.188022903	0.001432492	0.008510333
AT2G26660	SPX2 (SPX DOMAIN GENE 2)	#REF!	FUNCTIONS IN: molecular_function unknown;	225.8010968	1.416111623	0.444214226	3.187902458	0.001433089	0.008511327
AT2G24740	SDG21 (SET DOMAIN GROUP 21); histone methyltransferase	Encodes a SU(VAR)3-9 homolog, a SET domain protein (Homology Subgroup V; Orthology Group 1). Known SET domain proteins are involved in epigenetic control of gene expression. There are 10 SUVH genes in Arabidopsis and members of this subfamily of the SET proteins have an additional conserved SRA domain. This protein is a putative histone methyltransferase (predicted to methylate H3K9/20) related t…	FUNCTIONS IN: histone methyltransferase activity;	8.101377511	2.412084335	0.757441192	3.184516975	0.001449958	0.008588347
AT5G49680	cell expansion protein, putative	Conserved among eukaryotes, similar to Arabidopsis SABRE. The phenotype of the kip/sab double mutant suggests related functions for both genes, however, the KIP protein is mostly required for tip-growth. Predicted to be targeted to the secretory pathway. mRNA was detected in all organs, with most abundance in pollen and roots.	#REF!	76.13179366	1.7006661	0.534103062	3.184153439	0.00145178	0.00859657
AT5G45400	replication protein, putative	#REF!	FUNCTIONS IN: DNA binding, zinc ion binding, nucleic acid binding;	41.69732163	1.101642616	0.346219159	3.181922743	0.001463008	0.008660468
AT1G19750	transducin family protein / WD-40 repeat family protein	#REF!	FUNCTIONS IN: nucleotide binding;	16.1606879	1.673253641	0.526120526	3.180361833	0.001470913	0.008702058
AT3G48210	#REF!	#REF!	FUNCTIONS IN: molecular_function unknown;	35.86972426	1.313897478	0.4132714	3.179260599	0.001476513	0.008724768
AT1G73500	MKK9 (MAP KINASE KINASE 9); MAP kinase kinase/ kinase/ protein kinase activator	member of MAP Kinase Kinase family. Autophosphorylates and also phosphorylates MPK3 and MPK6. Independently involved in ethylene and calmalexin biosynthesis. Induces transcription of ACS2, ACS6, ERF1, ERF2, ERF5, ERF6, CYP79B2, CYP79B3, CYP71A13 and PAD3.	FUNCTIONS IN: protein kinase activator activity, MAP kinase kinase activity, kinase activity;	366.0534217	1.332092136	0.419307289	3.176887621	0.001488647	0.008790855
AT5G05365	metal ion binding	#REF!	FUNCTIONS IN: metal ion binding;	11.30576878	2.212394344	0.696550779	3.176214013	0.001492108	0.008802699
AT3G47780	ATATH6; ATPase, coupled to transmembrane movement of substances / transporter	member of ATH subfamily	FUNCTIONS IN: ATPase activity, coupled to transmembrane movement of substances, transporter activity;	42.19510944	1.307399001	0.411677747	3.17578254	0.001494329	0.008809029
AT5G45100	protein binding / zinc ion binding	#REF!	FUNCTIONS IN: protein binding, zinc ion binding;	75.2508479	1.041159505	0.328352149	3.170862469	0.001519871	0.008930368
AT4G04610	APR1 (APS REDUCTASE 1); adenylyl-sulfate reductase	Encodes a protein disulfide isomerase-like (PDIL) protein, a member of a multigene family within the thioredoxin (TRX) superfamily. This protein also belongs to the adenosine 5'-phosphosulfate reductase-like (APRL) group.	FUNCTIONS IN: adenylyl-sulfate reductase activity;	562.5004038	1.424222004	0.449264051	3.17012234	0.001523748	0.008950493
AT5G15860	ATPCME (PRENYLCYSTEINE METHYLESTERASE); prenylcysteine methylesterase	Encodes a protein with prenylcysteine methylesterase activity.	FUNCTIONS IN: prenylcysteine methylesterase activity;	87.83392356	1.408013089	0.444668364	3.166434141	0.001543203	0.00902997
AT3G09922	IPS1 (INDUCED BY PHOSPHATE STARVATION1)	AF236376 Arabidopsis thaliana IPS1 mRNA, complete sequence	FUNCTIONS IN: molecular_function unknown;	21.95741275	2.646557623	0.836281565	3.164672919	0.001552574	0.009074084
AT3G30380	#REF!	#REF!	#REF!	64.31102647	1.477925774	0.467807526	3.159260366	0.001581701	0.009209005
AT5G42010	WD-40 repeat family protein	#REF!	FUNCTIONS IN: signal transducer activity;	37.44769493	1.52789717	0.483799531	3.158120402	0.0015879	0.009236951
AT2G36590	ProT3 (PROLINE TRANSPORTER 3); L-proline transmembrane transporter/ amino acid transmembrane transporter	Encodes a proline transporter with affinity for gly betaine, proline, and GABA. Protein is expressed in leaves, flowers and siliques but to a much lesser extent in roots.	FUNCTIONS IN: amino acid transmembrane transporter activity, L-proline transmembrane transporter activity;	10.39165187	2.238351753	0.70924635	3.155958086	0.001599718	0.009294787
AT2G24645	#N/A	#N/A	#N/A	50.49587258	1.245753259	0.395282375	3.151552756	0.001624048	0.009409393
AT3G21560	UGT84A2; UDP-glycosyltransferase/ sinapate 1-glucosyltransferase	Encodes a protein with sinapic acid:UDP-glucose glucosyltransferase activity. Mutants defective in this gene are hyper-fluorescent (which accumulate in their trichomes a compound that is likely to be 3',5'-dimethoxynaringenin chalcone or sinapoyltriacetic acid lactone, potential products of the concerted action of 4-coumarate CoA ligase and chalcone synthase on sinapic acid).	FUNCTIONS IN: UDP-glycosyltransferase activity, sinapate 1-glucosyltransferase activity;	112.8118626	1.372723736	0.435830033	3.149676782	0.001634512	0.009463642
AT3G48240	octicosapeptide/Phox/Bem1p (PB1) domain-containing protein	#REF!	FUNCTIONS IN: molecular_function unknown;	12.95420634	2.679318517	0.851648371	3.146038443	0.001654983	0.009570977
AT2G15480	UGT73B5 (UDP-glucosyl transferase 73B5); UDP-glucosyltransferase/ UDP-glycosyltransferase/ quercetin 3-O-glucosyltransferase/ transferase, transferring glycosyl groups	#REF!	FUNCTIONS IN: quercetin 3-O-glucosyltransferase activity, UDP-glycosyltransferase activity, UDP-glucosyltransferase activity, transferase activity, transferring glycosyl groups;	154.4772968	1.902136231	0.605238794	3.142786366	0.001673479	0.00965259
AT1G30860	protein binding / zinc ion binding	#REF!	FUNCTIONS IN: protein binding, zinc ion binding;	53.49620591	1.265797053	0.402798533	3.142506612	0.001675079	0.009659006
AT1G29300	UNE1 (unfertilized embryo sac 1)	#REF!	#REF!	36.96655407	2.266250828	0.721485201	3.141091216	0.001683196	0.009697343
AT1G23010	LPR1 (Low Phosphate Root1); copper ion binding / oxidoreductase, acting on diphenols and related substances as donors, oxygen as acceptor	Encodes a protein with multicopper oxidase activity.	FUNCTIONS IN: oxidoreductase activity, acting on diphenols and related substances as donors, oxygen as acceptor, copper ion binding;	10.0817498	2.202867557	0.701657684	3.139518894	0.001692255	0.009745564
AT3G12500	ATHCHIB (ARABIDOPSIS THALIANA BASIC CHITINASE); chitinase	encodes a basic chitinase involved in ethylene/jasmonic acid mediated signalling pathway during systemic acquired resistance based on expression analyses.	FUNCTIONS IN: chitinase activity;	164.2039226	1.884255542	0.601260639	3.133841499	0.00172534	0.009905583
AT5G58310	MES18 (METHYL ESTERASE 18); hydrolase/ hydrolase, acting on ester bonds / methyl indole-3-acetate esterase	Encodes a protein shown to have methyl IAA esterase activity in vitro. This protein does not act on methyl JA, MeSA, MeGA4, or MEGA9 in vitro.	FUNCTIONS IN: hydrolase activity, hydrolase activity, acting on ester bonds, methyl indole-3-acetate esterase activity;	104.6036506	1.892764856	0.603965992	3.133893104	0.001725037	0.009905583
AT5G24850	CRY3 (cryptochrome 3); DNA binding / DNA photolyase/ FMN binding	Binds flavin adenine dinucleotide and DNA. It does not have photolyase activity, and it is likely to act as photoreceptor. Closely related to Synechocystis cryptochrome.	FUNCTIONS IN: FMN binding, DNA binding, DNA photolyase activity;	55.09238428	1.447240852	0.461864624	3.133474131	0.001727501	0.009915118
AT5G03545	unknown protein	#REF!	FUNCTIONS IN: molecular_function unknown;	81.14808148	2.651021008	0.848498816	3.124366184	0.001781886	0.010194773
AT2G29580	zinc finger (CCCH-type) family protein / RNA recognition motif (RRM)-containing protein	#REF!	FUNCTIONS IN: RNA binding, zinc ion binding, nucleotide binding, nucleic acid binding;	61.16733935	1.017912337	0.326504114	3.117609534	0.001823242	0.010383412
AT5G59350	unknown protein	#REF!	FUNCTIONS IN: molecular_function unknown;	88.63830575	1.194004276	0.384098114	3.108591876	0.001879812	0.010632233
AT5G46500	#REF!	#REF!	FUNCTIONS IN: molecular_function unknown;	53.21902966	2.255064284	0.726432192	3.104301144	0.001907291	0.010766141
AT4G13000	protein kinase family protein	#REF!	FUNCTIONS IN: kinase activity;	15.19879996	1.759942662	0.567183702	3.102949988	0.00191602	0.010803104
AT5G55860	unknown protein	#REF!	FUNCTIONS IN: molecular_function unknown;	150.5882285	1.107455958	0.357027152	3.101881611	0.001922948	0.010839083
AT5G16350	unknown protein	#REF!	FUNCTIONS IN: molecular_function unknown;	5.650019899	2.331608181	0.752314826	3.099245289	0.001940143	0.010911172
AT1G52000	jacalin lectin family protein	#REF!	FUNCTIONS IN: molecular_function unknown;	1016.76557	2.303104971	0.743330167	3.09836069	0.001945944	0.010940691
AT1G03820	unknown protein	#REF!	FUNCTIONS IN: molecular_function unknown;	17.89279709	1.892785368	0.611032882	3.097681687	0.001950408	0.010962676
AT1G70700	TIFY7	JAZ9 is a protein presumed to be involved in jasmonate signaling. JAZ9 transcript levels rise in response to a jasmonate stimulus. JAZ9 can interact with the COI1 F-box subunit of an SCF E3 ubiquitin ligase in a yeast-two-hybrid assay only in the presence of jasmonate-isoleucine (JA-ILE) or coronatine. The Jas domain appears to be important for JAZ9-COI1 interactions in the presence of coronatine…	FUNCTIONS IN: molecular_function unknown;	380.5056532	1.632986186	0.52727425	3.097033821	0.001954676	0.010980434
AT3G10840	hydrolase, alpha/beta fold family protein	#REF!	FUNCTIONS IN: hydrolase activity, catalytic activity;	104.3412732	1.1376686	0.367602263	3.09483568	0.00196922	0.011043348
AT2G37710	RLK (receptor lectin kinase); kinase	Induced in response to Salicylic acid.	FUNCTIONS IN: kinase activity;	299.6939235	1.301746081	0.420827446	3.093301286	0.001979431	0.011088058
AT4G07850.1	#N/A	#N/A	#N/A	8.077320922	2.147968875	0.694928544	3.090920491	0.001995371	0.011145835
AT1G55760	BTB/POZ domain-containing protein	#REF!	FUNCTIONS IN: protein binding;	48.73272649	2.103760417	0.680647187	3.09082364	0.001996021	0.011146329
AT1G05620	URH2 (URIDINE-RIBOHYDROLASE 2); hydrolase	#REF!	FUNCTIONS IN: hydrolase activity;	27.67210768	1.225227669	0.396586777	3.089431471	0.0020054	0.01119239
AT1G16420	MC8 (METACASPASE 8); cysteine-type endopeptidase	Encodes a metacaspase (cysteine-type endopeptidase) that is involved in promoting programmed cell death in response to hydrogen peroxide (H2O2), UV light, and methyl viologen (MV). Transcript levels rise in response to UV-C, H2O2, and MV. In vitro assays demonstrate that this enzyme has a preference for cleaving after an arginine residue, and it has a pH optimum of 8.0.	FUNCTIONS IN: cysteine-type endopeptidase activity;	9.138682308	2.411234023	0.781419109	3.085711617	0.002030657	0.01130787
AT4G16540	heat shock protein-related	#REF!	FUNCTIONS IN: aspartic-type endopeptidase activity;	5.774613186	2.622522211	0.850715572	3.082725057	0.002051146	0.011402735
AT1G29330	ERD2 (ENDOPLASMIC RETICULUM RETENTION DEFECTIVE 2); KDEL sequence binding / receptor	Encodes a protein similar in sequence to animal and yeast endoplasmic reticulum retention signal receptor. This protein can functionally complement the yeast homologue. Transcript is detected in flower buds, stems, root, and leaves.	FUNCTIONS IN: receptor activity, KDEL sequence binding;	37.87871689	1.300463577	0.423191713	3.072989227	0.002119261	0.011735306
AT2G47470	UNE5 (UNFERTILIZED EMBRYO SAC 5); protein disulfide isomerase	Encodes a protein disulfide isomerase-like (PDIL) protein, a member of a multigene family within the thioredoxin (TRX) superfamily. Transcript levels for this gene are up-regulated in response to three different chemical inducers of ER stress (dithiothreitol, beta-mercaptoethanol, and tunicamycin). AtIRE1-2 does not appear to be required for this response, but the atbzip60 mutant has a diminished…	FUNCTIONS IN: protein disulfide isomerase activity;	371.4602862	1.157461911	0.376697693	3.072654631	0.002121639	0.011738629
AT3G52310	ABC transporter family protein	#REF!	FUNCTIONS IN: ATPase activity, coupled to transmembrane movement of substances;	34.93789239	1.154650203	0.376006423	3.070825745	0.002134677	0.011797588
AT4G12830	hydrolase, alpha/beta fold family protein	#REF!	FUNCTIONS IN: hydrolase activity;	148.0156987	1.233242716	0.401831253	3.069056243	0.002147362	0.011857769
AT1G71015	unknown protein	#REF!	FUNCTIONS IN: molecular_function unknown;	3.288329274	2.598256774	0.847598173	3.065434609	0.002173539	0.011985619
AT4G31810	enoyl-CoA hydratase/isomerase family protein	#REF!	FUNCTIONS IN: 3-hydroxyisobutyryl-CoA hydrolase activity, catalytic activity;	37.66173903	1.186419793	0.387123877	3.064703217	0.002178861	0.012008281
AT1G64950	CYP89A5; electron carrier/ heme binding / iron ion binding / monooxygenase/ oxygen binding	member of CYP89A	FUNCTIONS IN: electron carrier activity, monooxygenase activity, iron ion binding, oxygen binding, heme binding;	65.64790565	1.314157208	0.428864138	3.064273951	0.00218199	0.01201884
AT1G24580	zinc finger (C3HC4-type RING finger) family protein	#REF!	FUNCTIONS IN: protein binding, zinc ion binding;	44.70536884	2.255684289	0.736633747	3.062151713	0.00219752	0.012094298
AT4G32770	VTE1 (VITAMIN E DEFICIENT 1); tocopherol cyclase	Tocopherol cyclase involved in tocopherol (vitamin E)synthesis. VTE1 over-expressing plants have increased tocopherol indicating VTE1 is a major limiting factor in tocopherol synthesis. Mutants defective in this gene accumulate high amounts of zeaxanthin in conditions of high light or low temperature. Plays a role in the adaptation to low temperature stress, notably phloem loading.	FUNCTIONS IN: tocopherol cyclase activity;	114.4366394	1.152014574	0.377047444	3.055357075	0.002247927	0.012330615
AT1G71360	#REF!	#REF!	FUNCTIONS IN: molecular_function unknown;	102.9616971	1.739077037	0.569333934	3.054581734	0.002253746	0.012352273
AT4G11080	high mobility group (HMG1/2) family protein	#REF!	FUNCTIONS IN: transcription factor activity;	12.4494692	1.679695782	0.550160491	3.053101432	0.002264894	0.012396226
AT3G51630	WNK5 (WITH NO LYSINE (K) KINASE 5); protein kinase	Encodes a member of the WNK family (9 members in all) of protein kinases, the structural design of which is clearly distinct from those of other known protein kinases, such as receptor-like kinases and mitogen-activated protein kinases.	FUNCTIONS IN: protein kinase activity;	81.44135226	1.628305658	0.533850011	3.050118245	0.002287513	0.01251209
AT2G40920	F-box family protein	#REF!	FUNCTIONS IN: molecular_function unknown;	5.362820164	2.591400906	0.850820796	3.04576583	0.002320885	0.012657225
AT1G06450	CCR4-NOT transcription complex protein, putative	#REF!	FUNCTIONS IN: ribonuclease activity, nucleic acid binding;	46.46603958	1.202802241	0.395047939	3.044699445	0.002329129	0.012695197
AT2G20910	#REF!	#REF!	#REF!	26.71398062	1.793509496	0.590143948	3.039105124	0.00237282	0.012918327
AT1G01420	UGT72B3 (UDP-GLUCOSYL TRANSFERASE 72B3); UDP-glycosyltransferase/ quercetin 3-O-glucosyltransferase/ transferase, transferring glycosyl groups	#REF!	FUNCTIONS IN: quercetin 3-O-glucosyltransferase activity, UDP-glycosyltransferase activity, transferase activity, transferring glycosyl groups;	54.27022199	1.271996315	0.418651068	3.038320964	0.002379004	0.01293857
AT4G33985	unknown protein	#REF!	FUNCTIONS IN: molecular_function unknown;	16.88996653	1.399168676	0.460497055	3.038387894	0.002378476	0.01293857
AT4G16442	integral membrane family protein	#REF!	FUNCTIONS IN: molecular_function unknown;	45.84496223	1.14430111	0.376994035	3.035329483	0.00240273	0.013049698
AT2G39820	eukaryotic translation initiation factor 6, putative / eIF-6, putative	#REF!	FUNCTIONS IN: ribosome binding, translation initiation factor activity;	6.957665415	2.381925242	0.785224914	3.033430547	0.002417904	0.013121316
AT4G37670	GCN5-related N-acetyltransferase (GNAT) family protein / amino acid kinase family protein	#REF!	FUNCTIONS IN: amino-acid N-acetyltransferase activity, N-acetyltransferase activity;	83.72074732	1.382475762	0.456152099	3.030734191	0.002439599	0.013215072
AT1G69310	WRKY57; transcription factor	member of WRKY Transcription Factor; Group II-c	FUNCTIONS IN: transcription factor activity;	50.90114948	1.238679688	0.409714658	3.023274035	0.002500557	0.013477567
AT2G20110	tesmin/TSO1-like CXC domain-containing protein	#REF!	FUNCTIONS IN: transcription factor activity;	16.73201792	1.446595381	0.47872452	3.021769972	0.002513014	0.013533665
AT5G52980	unknown protein	#REF!	FUNCTIONS IN: molecular_function unknown;	43.36908913	1.033648516	0.342292155	3.019784422	0.002529547	0.013604209
AT4G21440	ATMYB102 (ARABIDOPSIS MYB-LIKE 102); DNA binding / transcription factor	Encodes a MYB transcription factor involved in wounding and osmotic stress response. Member of the R2R3 factor gene family.	FUNCTIONS IN: transcription factor activity, DNA binding;	14.84604758	2.006104812	0.665885505	3.012687311	0.002589456	0.013895422
AT5G10300	MES5 (METHYL ESTERASE 5); hydrolase	Encodes a protein predicted to act as a carboxylesterase. It has similarity to the SABP2 methyl salicylate esterase from tobacco. This protein does not act on methyl IAA, methyl JA, MeSA, MeGA4, or MEGA9 in vitro.	FUNCTIONS IN: hydrolase activity;	31.28167483	2.275150444	0.758750278	2.998549734	0.002712679	0.014440168
AT5G27760	hypoxia-responsive family protein	#REF!	FUNCTIONS IN: molecular_function unknown;	133.287214	1.048099772	0.349624454	2.997787372	0.002719473	0.014472448
AT5G08565	positive transcription elongation factor/ zinc ion binding	#REF!	FUNCTIONS IN: positive transcription elongation factor activity, zinc ion binding;	3.124074759	2.537537889	0.84864568	2.990102876	0.002788835	0.014750451
AT2G45720	armadillo/beta-catenin repeat family protein	#REF!	FUNCTIONS IN: binding;	67.52027892	1.457905124	0.488178162	2.9864202	0.002822645	0.014889527
AT4G33540	metallo-beta-lactamase family protein	#REF!	FUNCTIONS IN: hydrolase activity, catalytic activity;	137.2243478	1.152020123	0.385901606	2.985269059	0.00283329	0.014941702
AT1G44960	#REF!	#REF!	#REF!	51.08216473	1.085516173	0.36372097	2.984475086	0.002840653	0.014976547
AT5G01220	SQD2 (sulfoquinovosyldiacylglycerol 2); UDP-glycosyltransferase/ UDP-sulfoquinovose:DAG sulfoquinovosyltransferase/ transferase, transferring glycosyl groups	involved in sulfolipid biosynthesis	FUNCTIONS IN: UDP-glycosyltransferase activity, transferase activity, transferring glycosyl groups, UDP-sulfoquinovose:DAG sulfoquinovosyltransferase activity;	782.4961652	1.358264482	0.455597491	2.981281744	0.002870446	0.015117528
AT3G50910	unknown protein	#REF!	FUNCTIONS IN: molecular_function unknown;	79.79986868	1.096616708	0.368564198	2.975375021	0.002926306	0.015350515
AT1G17170	ATGSTU24 (GLUTATHIONE S-TRANSFERASE TAU 24); glutathione binding / glutathione transferase	Encodes glutathione transferase belonging to the tau class of GSTs. Naming convention according to Wagner et al. (2002).	FUNCTIONS IN: glutathione transferase activity, glutathione binding;	9.892317437	2.301135222	0.77349536	2.974982581	0.002930052	0.015357436
AT1G61340	F-box family protein	#REF!	FUNCTIONS IN: molecular_function unknown;	22.44660134	2.371844039	0.797416503	2.974410524	0.002935521	0.015378495
AT1G23200	pectinesterase family protein	#REF!	FUNCTIONS IN: enzyme inhibitor activity, pectinesterase activity;	16.58455832	1.434387035	0.483040341	2.9694974	0.002982873	0.015586436
AT5G63000	unknown protein	#REF!	FUNCTIONS IN: molecular_function unknown;	46.60086996	1.107327691	0.373115932	2.967784528	0.002999545	0.015668334
AT2G35340	MEE29 (maternal effect embryo arrest 29); ATP binding / ATP-dependent RNA helicase/ ATP-dependent helicase/ helicase/ nucleic acid binding	#REF!	FUNCTIONS IN: helicase activity, ATP-dependent RNA helicase activity, ATP binding, ATP-dependent helicase activity, nucleic acid binding;	31.74420764	1.841038234	0.621361095	2.962911984	0.003047437	0.015880817
AT5G14280	DNA-binding storekeeper protein-related	#REF!	FUNCTIONS IN: transcription regulator activity;	33.66677179	1.523755741	0.51488655	2.959400941	0.003082378	0.016028587
AT3G63052	unknown protein	#REF!	#REF!	161.8773678	1.511476157	0.511016666	2.957782508	0.003098607	0.01610089
AT2G05440	glycine-rich protein	#REF!	FUNCTIONS IN: molecular_function unknown;	4.512346747	2.51705069	0.851061646	2.957542152	0.003101023	0.016108838
AT4G30560	ATCNGC9 (CYCLIC NUCLEOTIDE GATED CHANNEL 9); calmodulin binding / cyclic nucleotide binding / ion channel	member of Cyclic nucleotide gated channel family	FUNCTIONS IN: ion channel activity, cyclic nucleotide binding, calmodulin binding;	39.16514439	1.112600077	0.376526014	2.954908921	0.003127614	0.016230333
AT5G02100	UNE18 (UNFERTILIZED EMBRYO SAC 18); oxysterol binding / sterol binding	Encodes a protein that binds to beta-sitosterol and localizes to the ER. The WFDE motif in ORP3a appears to be important for a direct interaction with PVA12 [Plant VAMP-Associated protein 12]. Mutation of this motif causes ORP3a to relocalize to the Golgi and cytosol. The interaction between PVA12 and ORP3a does not appear to be sterol-dependent.	FUNCTIONS IN: oxysterol binding, sterol binding;	125.1885011	1.172579404	0.397025617	2.953409943	0.003142843	0.016292294
AT5G49280	hydroxyproline-rich glycoprotein family protein	#REF!	FUNCTIONS IN: molecular_function unknown;	11.49624435	1.996555305	0.676283183	2.952247455	0.0031547	0.01634809
AT1G70630	#REF!	#REF!	FUNCTIONS IN: molecular_function unknown;	30.42509268	1.094343343	0.37153171	2.945491097	0.003224424	0.016636854
AT5G03230	unknown protein	#REF!	FUNCTIONS IN: molecular_function unknown;	400.9205722	1.417058851	0.48186473	2.940781431	0.003273855	0.016874318
AT5G41471	SNOR108; snoRNA	predicted to encode a C/D box type of snoRNA, also known as Ath-350 (GB: AJ505636). But, the submitted sequence of 110 nucleotides is only part of the 160 nucleotide sequence predicted by Northern blotting. It is assumed that a 5' portion of the gene is missing and its 5' end has not been conclusively mapped. Sequence analysis of this snoRNA suggests that it may not function like other C/D box fa…	#REF!	40.07635835	1.127109153	0.384197683	2.933669835	0.003349803	0.017194211
AT3G16320	CDC27a; binding	Subunit in the anaphase-promoting complex. Role in gametogenesis, control of mitotic progression and cell differentiation during the entire life cycle.	FUNCTIONS IN: binding;	10.41503121	1.885737391	0.643335202	2.931189501	0.003376667	0.017296254
AT4G02890	UBQ14; protein binding	Polyubiquitin gene containing 4 ubiquitin repeats.	FUNCTIONS IN: protein binding;	695.628449	1.228165931	0.419025678	2.931003983	0.003378684	0.017297642
AT4G22820	zinc finger (AN1-like) family protein	#REF!	FUNCTIONS IN: DNA binding, zinc ion binding;	134.1285687	1.161806014	0.396723242	2.928505038	0.003405963	0.017396841
AT5G57150	basic helix-loop-helix (bHLH) family protein	#REF!	FUNCTIONS IN: transcription factor activity, DNA binding;	70.45164949	1.029374969	0.351838316	2.925704567	0.003436771	0.017504563
AT4G27410	RD26 (RESPONSIVE TO DESICCATION 26); transcription activator/ transcription factor	Encodes a NAC transcription factor induced in response to dessication. It is localized to the nucleus and acts as a transcriptional activator in ABA-mediated dehydration response.	FUNCTIONS IN: transcription factor activity, transcription activator activity;	412.7757092	1.84011171	0.630339805	2.91923768	0.003508886	0.017794101
AT5G03640	protein kinase family protein	#REF!	FUNCTIONS IN: kinase activity;	46.71472943	1.135165979	0.38904388	2.917835332	0.003524704	0.017860605
AT4G36380	ROT3 (ROTUNDIFOLIA 3); oxidoreductase, acting on paired donors, with incorporation or reduction of molecular oxygen, NADH or NADPH as one donor, and incorporation of one atom of oxygen / oxygen binding / steroid hydroxylase	Encodes a cytochrome P-450 gene that is involved in leaf blade expansion by controlling polar cell expansion in the leaf length direction. Member of the CYP90C CYP450 family. ROT3 was shown to be involved in brassinosteroid biosynthesis, most likely in the conversion step of typhasterol (TY) to castasterone (CS). As 6-deoxo-CS was unable to restore the phenotype of rot3-1, it has been postulated …	FUNCTIONS IN: steroid hydroxylase activity, oxidoreductase activity, acting on paired donors, with incorporation or reduction of molecular oxygen, NADH or NADPH as one donor, and incorporation of one atom of oxygen, oxygen binding;	46.49376265	1.465796326	0.502990783	2.914161401	0.003566455	0.018030662
AT5G27420	zinc finger (C3HC4-type RING finger) family protein	#REF!	FUNCTIONS IN: protein binding, zinc ion binding;	65.84226216	1.55224899	0.532931557	2.912661051	0.003583634	0.018107106
AT4G15270	glucosyltransferase-related	#REF!	FUNCTIONS IN: transferase activity, transferring glycosyl groups;	53.71806768	1.653537608	0.567781767	2.912276697	0.003588046	0.018121279
AT2G22560	#REF!	#REF!	FUNCTIONS IN: molecular_function unknown;	18.74365954	1.439157253	0.494846709	2.908289023	0.003634123	0.018297264
AT5G53110	#REF!	#REF!	FUNCTIONS IN: molecular_function unknown;	10.36411994	2.35188793	0.809639294	2.904858925	0.003674187	0.018481
AT3G24840	SEC14 cytosolic factor, putative / phosphoglyceride transfer protein, putative	#REF!	FUNCTIONS IN: transporter activity;	40.30756707	1.543050784	0.5313188	2.904190074	0.003682045	0.018492613
AT5G53710	unknown protein	#REF!	FUNCTIONS IN: molecular_function unknown;	7.87843035	2.418526599	0.832751861	2.904258414	0.003681242	0.018492613
AT1G77280	protein kinase family protein	#REF!	FUNCTIONS IN: protein serine/threonine kinase activity, protein tyrosine kinase activity, protein kinase activity, kinase activity, ATP binding;	57.46714058	1.289544172	0.445532875	2.894386124	0.003799007	0.018969184
AT3G61160	shaggy-related protein kinase beta / ASK-beta (ASK2)	#REF!	FUNCTIONS IN: protein serine/threonine kinase activity, protein tyrosine kinase activity, protein kinase activity, ATP binding;	42.3075311	1.242591012	0.429463165	2.893358761	0.003811457	0.019016971
AT2G34850	MEE25 (maternal effect embryo arrest 25); UDP-glucose 4-epimerase/ binding / catalytic/ coenzyme binding	#REF!	FUNCTIONS IN: coenzyme binding, UDP-glucose 4-epimerase activity, binding, catalytic activity;	5.35729395	2.340107898	0.809268558	2.891633283	0.00383245	0.019102473
AT1G45616	AtRLP6 (Receptor Like Protein 6); protein binding	#REF!	FUNCTIONS IN: protein binding;	12.88566892	1.549292036	0.536629208	2.887081086	0.00388834	0.019336383
AT1G56600	AtGolS2 (Arabidopsis thaliana galactinol synthase 2); transferase, transferring glycosyl groups / transferase, transferring hexosyl groups	#REF!	FUNCTIONS IN: transferase activity, transferring hexosyl groups, transferase activity, transferring glycosyl groups;	964.2277475	1.124817169	0.389588787	2.887190822	0.003886984	0.019336383
AT3G53210	nodulin MtN21 family protein	#REF!	#REF!	32.00103983	1.295326516	0.448673049	2.887016547	0.003889138	0.019336383
AT1G62290	aspartyl protease family protein	#REF!	FUNCTIONS IN: aspartic-type endopeptidase activity;	25.25569365	1.723696251	0.597359642	2.885525116	0.003907613	0.019413624
AT4G36110	auxin-responsive protein, putative	#REF!	FUNCTIONS IN: molecular_function unknown;	30.35665224	1.559062621	0.540324095	2.885421239	0.003908903	0.019415163
AT1G79680	wall-associated kinase, putative	#REF!	FUNCTIONS IN: kinase activity;	39.71509354	1.9862969	0.688412442	2.885329751	0.003910039	0.019415939
AT3G22860	TIF3C2; translation initiation factor	member of eIF3c - eukaryotic initiation factor 3c	FUNCTIONS IN: translation initiation factor activity;	8.064757491	2.082694345	0.722349305	2.883223299	0.003936283	0.019528221
AT5G66630	DAR5 (DA1-RELATED PROTEIN 5); zinc ion binding	#REF!	FUNCTIONS IN: zinc ion binding;	7.955222309	2.334672155	0.810302915	2.88123381	0.003961217	0.019620897
AT3G51450	strictosidine synthase family protein	#REF!	FUNCTIONS IN: strictosidine synthase activity;	66.02749704	1.577736304	0.547967848	2.879249776	0.003986225	0.019705358
AT1G07620	#REF!	#REF!	FUNCTIONS IN: molecular_function unknown;	158.1321494	1.289748059	0.448369737	2.876527903	0.004020766	0.019861243
AT4G40065	other RNA	#REF!	#REF!	120.6641874	1.081818602	0.377290038	2.867339431	0.004139388	0.020330613
AT1G01640	speckle-type POZ protein-related	#REF!	FUNCTIONS IN: protein binding;	63.7505502	1.065087568	0.371827619	2.864465991	0.00417713	0.020480445
AT2G28305	unknown protein	#REF!	FUNCTIONS IN: molecular_function unknown;	170.4895533	1.303677869	0.455352088	2.863010628	0.004196365	0.020564575
AT4G34860	beta-fructofuranosidase, putative / invertase, putative / saccharase, putative / beta-fructosidase, putative	#REF!	FUNCTIONS IN: catalytic activity, beta-fructofuranosidase activity;	52.91609813	2.11589613	0.740019973	2.859241923	0.004246548	0.020769404
AT2G15120	#REF!	#REF!	#REF!	6.351865967	2.026429002	0.708976074	2.858247376	0.004259882	0.020819199
AT3G14710	F-box family protein	#REF!	FUNCTIONS IN: molecular_function unknown;	2.891290875	2.427395813	0.850423407	2.854337959	0.004312663	0.021004618
AT1G73010	phosphatase	#REF!	FUNCTIONS IN: phosphatase activity;	65.4324962	2.426748296	0.851104372	2.851293421	0.004354177	0.021135632
AT3G54640	TSA1 (TRYPTOPHAN SYNTHASE ALPHA CHAIN); tryptophan synthase	Catalyzes the conversion of indole-3-glycerolphosphate to indole, the penultimate reaction in the biosynthesis of tryptophan. Functions as a heterocomplex with tryptophan synthase beta subunit (TSA2).	FUNCTIONS IN: tryptophan synthase activity;	139.3677828	1.03292646	0.362268899	2.851270045	0.004354497	0.021135632
AT1G35530	DEAD/DEAH box helicase, putative	#REF!	FUNCTIONS IN: in 6 functions;	4.866290918	2.296523204	0.805555804	2.850855511	0.004360178	0.021152841
AT3G15350	glycosyltransferase family 14 protein / core-2/I-branching enzyme family protein	#REF!	FUNCTIONS IN: transferase activity, transferring glycosyl groups, acetylglucosaminyltransferase activity;	112.3376037	1.209446506	0.424470445	2.849306752	0.004381461	0.021230104
AT1G67980	CCoAMT; caffeoyl-CoA O-methyltransferase	Encodes S-adenosyl-L-methionine: transcaffeoyl Coenzyme A 3-O-methyltransferase.	FUNCTIONS IN: caffeoyl-CoA O-methyltransferase activity;	44.10006552	1.916968844	0.673080396	2.8480533	0.004398756	0.021298276
AT1G14520	MIOX1 (MYO-INISITOL OXYGENASE); inositol oxygenase/ oxidoreductase	Encodes MIOX1. Belongs to myo-inositol oxygenase gene family.	FUNCTIONS IN: inositol oxygenase activity, oxidoreductase activity;	30.6397417	2.251274464	0.792442752	2.840930097	0.004498217	0.021699921
AT1G56650	PAP1 (PRODUCTION OF ANTHOCYANIN PIGMENT 1); DNA binding / transcription factor	Encodes a putative MYB domain containing transcription factor involved in anthocyanin metabolism and radical scavenging. Essential for the sucrose-mediated expression of the dihydroflavonol reductase gene.	FUNCTIONS IN: transcription factor activity, DNA binding;	19.35802762	2.206497114	0.776693915	2.840883742	0.004498871	0.021699921
AT1G64940	CYP89A6; electron carrier/ heme binding / iron ion binding / monooxygenase/ oxygen binding	member of CYP89A	FUNCTIONS IN: electron carrier activity, monooxygenase activity, iron ion binding, oxygen binding, heme binding;	20.54981773	1.409820681	0.496429298	2.839922394	0.004512451	0.021753088
AT5G48370	thioesterase family protein	#REF!	FUNCTIONS IN: hydrolase activity, acting on ester bonds, acyl-CoA thioesterase activity;	46.60914872	1.171087736	0.412476773	2.839160437	0.004523241	0.0217863
AT3G50760	GATL2 (Galacturonosyltransferase-like 2); polygalacturonate 4-alpha-galacturonosyltransferase/ transferase, transferring glycosyl groups / transferase, transferring hexosyl groups	Encodes a protein with putative galacturonosyltransferase activity.	FUNCTIONS IN: transferase activity, transferring hexosyl groups, polygalacturonate 4-alpha-galacturonosyltransferase activity, transferase activity, transferring glycosyl groups;	29.96092321	1.314559666	0.463213392	2.837913772	0.004540945	0.021853228
AT1G12730	cell division cycle protein-related	#REF!	FUNCTIONS IN: molecular_function unknown;	33.25363126	1.087351989	0.383265092	2.837075463	0.004552885	0.021889422
AT5G63290	coproporphyrinogen oxidase-related	#REF!	FUNCTIONS IN: oxidoreductase activity, iron-sulfur cluster binding, coproporphyrinogen oxidase activity, catalytic activity;	23.4292608	1.211721847	0.427169488	2.836630146	0.004559239	0.021898717
AT2G21500	protein binding / zinc ion binding	#REF!	FUNCTIONS IN: protein binding, zinc ion binding;	142.3810192	1.099663247	0.38793395	2.834666176	0.004587359	0.02199187
AT1G29280	WRKY65; transcription factor	member of WRKY Transcription Factor; Group II-e	FUNCTIONS IN: transcription factor activity;	31.01620096	1.355093135	0.47809562	2.834355888	0.004591816	0.021996532
AT4G33040	glutaredoxin family protein	#REF!	FUNCTIONS IN: electron carrier activity, protein disulfide oxidoreductase activity;	17.46246188	2.199195241	0.777526928	2.828448972	0.004677416	0.022336379
AT5G25790	transcription factor	#REF!	FUNCTIONS IN: transcription factor activity;	43.5544286	1.034120126	0.365764221	2.827286176	0.004694435	0.022406854
AT5G62440	#REF!	Encodes a protein DOMINO1 that belongs to a plant-specific gene family sharing a common motif present in the tomato DEFECTIVE CHLOROPLASTS AND LEAVES (LeDCL) protein. DOMINO1 is located in the nucleus. Arabidopsis embryos carrying the domino1 mutation grow slowly in comparison with wild type embryos and reach only the globular stage at desiccation. The primary defect of the mutation at the cellul…	FUNCTIONS IN: molecular_function unknown;	55.05269168	1.007019885	0.356556079	2.824295935	0.004738461	0.022595218
AT3G24715	ATP binding / protein kinase/ protein serine/threonine kinase/ protein tyrosine kinase	#REF!	FUNCTIONS IN: protein serine/threonine kinase activity, protein tyrosine kinase activity, protein kinase activity, ATP binding;	22.77364559	1.534540236	0.546627899	2.80728488	0.004996104	0.023602242
AT4G00670	DNA binding	#REF!	FUNCTIONS IN: DNA binding;	10.23734997	1.944249523	0.69268922	2.806813599	0.005003418	0.023631163
AT4G24670	TAR2 (TRYPTOPHAN AMINOTRANSFERASE RELATED 2); L-tryptophan:2-oxoglutarate aminotransferase/ L-tryptophan:pyruvate aminotransferase/ carbon-sulfur lyase	Encodes a protein with similarity to the TAA1 trytophan aminotransferase involved in IAA biosynthesis. Double mutant analyses suggest that this protein is involved in regulating many aspects of plant growth and development from embryogenesis to flower formation and plays a role in ethylene-mediated signaling.	FUNCTIONS IN: L-tryptophan:2-oxoglutarate aminotransferase activity, carbon-sulfur lyase activity, L-tryptophan:pyruvate aminotransferase activity;	25.79660791	1.705242249	0.607564956	2.806683024	0.005005447	0.023635109
AT1G62790	protease inhibitor/seed storage/lipid transfer protein (LTP) family protein	#REF!	FUNCTIONS IN: lipid binding;	57.16551905	1.017418048	0.362589011	2.805981474	0.005016358	0.023675344
AT1G17615	disease resistance protein (TIR-NBS class), putative	#REF!	FUNCTIONS IN: transmembrane receptor activity;	3.290951147	2.387391828	0.851376097	2.804156513	0.005044841	0.023792771
AT1G20510	OPCL1 (OPC-8:0 COA LIGASE1); 4-coumarate-CoA ligase	#REF!	FUNCTIONS IN: 4-coumarate-CoA ligase activity;	434.3915258	1.227883536	0.438192023	2.802158578	0.005076192	0.023911085
AT3G55500	ATEXPA16 (ARABIDOPSIS THALIANA EXPANSIN A16)	expansin-like protein. Naming convention from the Expansin Working Group (Kende et al, 2004. Plant Mol Bio). Involved in the formation of nematode-induced syncytia in roots of Arabidopsis thaliana.	#REF!	16.70789101	1.535257271	0.548602399	2.798488073	0.005134247	0.024136423
AT3G08720	S6K2 (ARABIDOPSIS THALIANA SERINE/THREONINE PROTEIN KINASE 2); kinase/ protein kinase	Encodes a ribosomal-protein S6 kinase. Gene expression is induced by cold and salt (NaCl). Activation of AtS6k is regulated by 1-naphthylacetic acid and kinetin, at least in part, via a lipid kinase-dependent pathway. Phosphorylates specifically mammalian and plant S6 at 25 degrees C but not at 37 degrees C. Involved in translational up-regulation of ribosomal proteins.	FUNCTIONS IN: protein kinase activity, kinase activity;	60.70438067	1.743486886	0.624705895	2.790892324	0.005256296	0.024585218
AT2G31990	exostosin family protein	#REF!	FUNCTIONS IN: catalytic activity;	80.23376787	1.003684007	0.359751016	2.789940715	0.005271769	0.024640143
AT5G40700	unknown protein	#REF!	FUNCTIONS IN: molecular_function unknown;	24.36162454	1.172250881	0.420238767	2.789487723	0.00527915	0.024657189
AT3G15450	unknown protein	#REF!	FUNCTIONS IN: molecular_function unknown;	1794.793718	1.450278324	0.519944342	2.789295326	0.005282287	0.024666028
AT4G05100	AtMYB74 (myb domain protein 74); DNA binding / transcription factor	Member of the R2R3 factor gene family.	FUNCTIONS IN: transcription factor activity, DNA binding;	5.236660264	2.37142675	0.851489252	2.785034273	0.005352207	0.024933757
AT5G27610	DNA binding / transcription factor	#REF!	FUNCTIONS IN: transcription factor activity, DNA binding;	46.40739975	1.302785922	0.468193855	2.782578003	0.00539289	0.025085188
AT5G28845.1	#N/A	#N/A	#N/A	5.510320331	2.049392576	0.737121752	2.780263329	0.005431483	0.02523685
AT1G04220	KCS2 (3-KETOACYL-COA SYNTHASE 2); fatty acid elongase	Encodes KCS2, a member of the 3-ketoacyl-CoA synthase family involved in the biosynthesis of VLCFA (very long chain fatty acids).	FUNCTIONS IN: fatty acid elongase activity;	10.61177283	1.960210431	0.70530015	2.779257074	0.005448339	0.025290949
AT3G57260	BGL2 (BETA-1,3-GLUCANASE 2); cellulase/ glucan 1,3-beta-glucosidase/ hydrolase, hydrolyzing O-glycosyl compounds	beta 1,3-glucanase	FUNCTIONS IN: glucan 1,3-beta-glucosidase activity, cellulase activity, hydrolase activity, hydrolyzing O-glycosyl compounds;	1525.662467	1.472243691	0.529832494	2.778696489	0.005457749	0.025306433
AT3G22760	SOL1; transcription factor	CXC domain containing TSO1-like protein 1. The gene is expressed in stamens, pollen mother cells, and immature ovules.	FUNCTIONS IN: transcription factor activity;	2.943214905	2.364324539	0.85130512	2.777293928	0.005481359	0.025409957
AT5G53048	other RNA	Potential natural antisense gene, locus overlaps with AT5G53050	#REF!	23.51193306	2.263235992	0.814968161	2.777085166	0.005484881	0.025420336
AT5G41620	#REF!	#REF!	FUNCTIONS IN: molecular_function unknown;	10.0420122	1.653811262	0.596171694	2.774051968	0.005536283	0.025622607
AT4G39980	DHS1 (3-DEOXY-D-ARABINO-HEPTULOSONATE 7-PHOSPHATE SYNTHASE 1); 3-deoxy-7-phosphoheptulonate synthase	Encodes a 2-deoxy-D-arabino-heptulosonate 7-phosphate (DAHP) synthase, which catalyzes the first committed step in aromatic amino acid biosynthesis. Gene expression is induced by wounding and pathogenic bacteria Pseudomonas syringae.	FUNCTIONS IN: 3-deoxy-7-phosphoheptulonate synthase activity;	239.1470896	1.15487073	0.417027311	2.769292799	0.005617812	0.025951438
AT1G52570	PLDALPHA2 (phosphlipase d alpha 2); phospholipase D	member of C2-PLD subfamily	FUNCTIONS IN: phospholipase D activity;	32.6886647	1.272911567	0.459741967	2.768752164	0.005627142	0.025977303
AT4G25000	AMY1 (ALPHA-AMYLASE-LIKE); alpha-amylase	Predicted to be secreted protein based on signalP prediction. Involved in starch mobilization. Mutants are defective in alpha-amylase activity. (Note: AMY1 has been found in the literature to be referred to as AMY3, which is not to be confused with AMY3/At1g69830	).	15.53435712	2.074826441	0.749375574	2.76874042	0.005627345	0.025977303
AT3G49320	#REF!	#REF!	FUNCTIONS IN: molecular_function unknown;	9.221401409	2.173000897	0.785879775	2.76505512	0.005691318	0.026235942
AT5G64620	C/VIF2 (CELL WALL / VACUOLAR INHIBITOR OF FRUCTOSIDASE 2); enzyme inhibitor/ pectinesterase/ pectinesterase inhibitor	Plant cell wall (CWI) and vacuolar invertases (VI) play important roles in carbohydrate metabolism, stress responses and sugar signaling.	FUNCTIONS IN: enzyme inhibitor activity, pectinesterase inhibitor activity, pectinesterase activity;	27.54797459	1.391942822	0.503467374	2.764713059	0.005697289	0.026251252
AT5G62150	peptidoglycan-binding LysM domain-containing protein	#REF!	FUNCTIONS IN: molecular_function unknown;	4.989892914	2.350865109	0.851434832	2.761062878	0.005761358	0.026478727
AT4G31248	other RNA	Potential natural antisense gene, locus overlaps with AT4G31250	#REF!	13.47894923	2.18395277	0.79322661	2.753252024	0.005900645	0.027031095
AT5G60900	RLK1 (RECEPTOR-LIKE PROTEIN KINASE 1); ATP binding / carbohydrate binding / kinase/ protein kinase/ protein serine/threonine kinase/ protein tyrosine kinase/ sugar binding	Encodes a receptor-like protein kinase.	FUNCTIONS IN: in 7 functions;	83.59276465	1.065839369	0.388007189	2.746957785	0.006015088	0.027472783
AT4G21903	antiporter/ drug transporter	#REF!	FUNCTIONS IN: antiporter activity, drug transporter activity;	13.34981627	1.785558166	0.650252785	2.745944666	0.006033694	0.027526037
AT2G16595	#REF!	#REF!	FUNCTIONS IN: molecular_function unknown;	32.91937806	1.222877064	0.445455478	2.745228477	0.006046878	0.027573487
AT2G24760.1	#N/A	#N/A	#N/A	9.811630893	2.320959992	0.846167901	2.742907158	0.00608979	0.027713196
AT5G24420	glucosamine/galactosamine-6-phosphate isomerase-related	#REF!	FUNCTIONS IN: 6-phosphogluconolactonase activity;	16.50156696	1.89885418	0.692475695	2.742123937	0.00610433	0.027765174
AT1G04770	male sterility MS5 family protein	#REF!	FUNCTIONS IN: binding;	150.2029897	1.174597993	0.428812498	2.739187873	0.006159117	0.027975832
AT5G58600	PMR5 (POWDERY MILDEW RESISTANT 5)	Belongs to a large family of plant-specific genes of unknown function. Involved in resistance to the powdery mildew species Erysiphe cichoracearum and Erysiphe orontii, but not to the unrelated pathogens Pseudomonas syringae or Peronospora parasitica.	FUNCTIONS IN: molecular_function unknown;	24.90164799	1.791890254	0.654158271	2.739230447	0.006158319	0.027975832
AT5G65030	unknown protein	#REF!	FUNCTIONS IN: molecular_function unknown;	8.234110237	1.931927986	0.706816366	2.733281344	0.006270674	0.028392688
AT3G15140	exonuclease family protein	#REF!	FUNCTIONS IN: exonuclease activity;	9.490030921	1.678708494	0.614193778	2.733190327	0.006272408	0.028392783
AT2G40710	#REF!	#REF!	FUNCTIONS IN: molecular_function unknown;	43.28240879	1.299087809	0.477416368	2.721079325	0.006506915	0.029280376
AT1G52080	AR791; actin binding	unknown function	FUNCTIONS IN: actin binding;	38.13322805	1.068092603	0.392692064	2.719924087	0.00652969	0.029376194
AT5G13930	TT4 (TRANSPARENT TESTA 4); naringenin-chalcone synthase	Encodes chalcone synthase (CHS), a key enzyme involved in the biosynthesis of flavonoids. Required for the accumulation of purple anthocyanins in leaves and stems. Also involved in the regulation of auxin transport and the modulation of root gravitropism.	FUNCTIONS IN: naringenin-chalcone synthase activity;	121.7587342	1.492794933	0.548959007	2.719319499	0.006541639	0.029416588
AT2G27228	CPuORF6 (Conserved peptide upstream open reading frame 6)	Upstream open reading frames (uORFs) are small open reading frames found in the 5' UTR of a mature mRNA, and can potentially mediate translational regulation of the largest, or major, ORF (mORF). CPuORF6 represents a conserved upstream opening reading frame relative to major ORF AT2G27230	0.1	62.74016642	1.601698781	0.5890271	2.719227658	0.006543455	0.029418081
AT5G03190	CPUORF47 (CONSERVED PEPTIDE UPSTREAM OPEN READING FRAME 47)	#REF!	FUNCTIONS IN: molecular_function unknown;	97.12692245	1.222515142	0.450233997	2.715288383	0.006621808	0.029682779
AT3G20910	NF-YA9 (NUCLEAR FACTOR Y, SUBUNIT A9); specific transcriptional repressor/ transcription factor	#REF!	FUNCTIONS IN: transcription factor activity, specific transcriptional repressor activity;	104.701418	1.281975417	0.472612934	2.712527156	0.006677231	0.029883889
AT1G69523	UbiE/COQ5 methyltransferase family protein	#REF!	FUNCTIONS IN: methyltransferase activity;	25.49804779	1.602936071	0.591493409	2.709981287	0.0067287	0.030080267
AT3G19260	LOH2 (LAG ONE HOMOLOGUE 2)	LAG1 homolog . Loss of function mutant is sensitive to AAL-toxin. LOH2 is presumed to function in sphingolipid metabolism.	FUNCTIONS IN: molecular_function unknown;	45.28976139	1.075103583	0.396791293	2.709493885	0.006738595	0.030104121
AT1G75280	isoflavone reductase, putative	isoflavone reductase, putative, identical to SP:P52577 Isoflavone reductase homolog P3 (EC 1.3.1.-) {Arabidopsis thaliana}; contains Pfam profile PF02716: isoflavone reductase. Involved in response to oxidative stress.	FUNCTIONS IN: transcription repressor activity, binding, catalytic activity;	252.3433209	1.31382256	0.485312811	2.70716645	0.006786022	0.030261414
AT1G02930	ATGSTF6 (GLUTATHIONE S-TRANSFERASE); copper ion binding / glutathione binding / glutathione transferase	Encodes glutathione transferase belonging to the phi class of GSTs. Naming convention according to Wagner et al. (2002).	FUNCTIONS IN: glutathione transferase activity, copper ion binding, glutathione binding;	962.2010312	1.60426311	0.593751211	2.701911307	0.006894215	0.03064044
AT1G17745	PGDH (3-PHOSPHOGLYCERATE DEHYDROGENASE); phosphoglycerate dehydrogenase	encodes a 3-Phosphoglycerate dehydrogenase	FUNCTIONS IN: phosphoglycerate dehydrogenase activity;	281.5521285	1.694211637	0.62756025	2.699679651	0.006940627	0.030805252
AT5G40010	AATP1 (AAA-ATPase 1); ATP binding / ATPase/ nucleoside-triphosphatase/ nucleotide binding	#REF!	FUNCTIONS IN: nucleoside-triphosphatase activity, ATPase activity, nucleotide binding, ATP binding;	8.742983531	2.239414653	0.831376107	2.693624022	0.007067984	0.031258477
AT5G16980	NADP-dependent oxidoreductase, putative	#REF!	FUNCTIONS IN: oxidoreductase activity, binding, catalytic activity, zinc ion binding;	18.22571756	2.000067442	0.743519899	2.689998538	0.007145233	0.031519383
AT5G66170	#REF!	#REF!	FUNCTIONS IN: molecular_function unknown;	28.91937941	1.032955452	0.384112291	2.68920177	0.007162311	0.031555898
AT2G15220	secretory protein, putative	#REF!	#REF!	10.05175884	1.964331085	0.730804523	2.687902199	0.007190245	0.031650817
AT2G38730	peptidyl-prolyl cis-trans isomerase, putative / cyclophilin, putative / rotamase, putative	#REF!	FUNCTIONS IN: peptidyl-prolyl cis-trans isomerase activity;	35.04980749	1.105564059	0.411638188	2.685766512	0.007236364	0.03183261
AT3G23790	AMP-binding protein, putative	#REF!	FUNCTIONS IN: catalytic activity;	105.26144	1.403675823	0.522842122	2.684703017	0.007259428	0.03192698
AT1G78850	curculin-like (mannose-binding) lectin family protein	curculin-like (mannose-binding) lectin family protein, low similarity to ser/thr protein kinase from Zea mays (GI:2598067); contains Pfam lectin (probable mannose binding) domain PF01453 but not the protein kinase domain of the Z. mays protein	FUNCTIONS IN: sugar binding;	257.9916287	1.036034718	0.386221033	2.682491708	0.007307596	0.032110314
AT1G49032	unknown protein	#REF!	FUNCTIONS IN: molecular_function unknown;	21.79836744	2.073348235	0.773432542	2.680709853	0.007346618	0.032249456
AT3G10020	unknown protein	#REF!	FUNCTIONS IN: molecular_function unknown;	167.1635496	1.471675083	0.549772153	2.676881825	0.007431084	0.032542511
AT2G22170	lipid-associated family protein	#REF!	FUNCTIONS IN: molecular_function unknown;	34.78493005	1.418291315	0.531138542	2.670285061	0.007578688	0.033110593
AT2G35170	MORN (Membrane Occupation and Recognition Nexus) repeat-containing protein /phosphatidylinositol-4-phosphate 5-kinase-related	#REF!	FUNCTIONS IN: molecular_function unknown;	61.03849118	1.035448581	0.388811635	2.663111101	0.007742185	0.033676379
AT5G59700	protein kinase, putative	#REF!	FUNCTIONS IN: kinase activity;	95.06857787	1.006135997	0.378333246	2.659390914	0.007828208	0.03403561
AT1G77380	AAP3; amino acid transmembrane transporter	Amino acid permease which transports basic amino acids.	FUNCTIONS IN: amino acid transmembrane transporter activity;	27.55488972	1.761478968	0.662427432	2.659127452	0.007834332	0.034054765
AT2G05630	autophagy 8d (APG8d)	in the Arabidopsis autophagy pathway	FUNCTIONS IN: microtubule binding;	81.51562848	1.11480983	0.419496207	2.657496802	0.007872334	0.034182456
AT1G29560	nucleic acid binding / zinc ion binding	#REF!	FUNCTIONS IN: zinc ion binding, nucleic acid binding;	36.02156663	1.243807361	0.468343816	2.655756985	0.007913062	0.034329207
AT4G04293.1	#N/A	#N/A	#N/A	54.81850428	1.433944582	0.540078491	2.655067004	0.007929266	0.034376924
AT1G58280	#REF!	#REF!	#REF!	57.99478878	2.038334929	0.768424643	2.652615254	0.007987085	0.034537509
AT1G69880	ATH8 (thioredoxin H-type 8)	#REF!	#REF!	4.946953037	2.179642989	0.823196333	2.647780247	0.008102217	0.034935633
AT4G34710	ADC2 (ARGININE DECARBOXYLASE 2); arginine decarboxylase	encodes a arginine decarboxylase (ADC), a rate-limiting enzyme that catalyzes the first step of polyamine (PA) biosynthesis via ADC pathway in Arabidopsis thaliana. Arabidopsis genome has two ADC paralogs, ADC1 and ADC2. ADC2 is stress-inducible (osmotic stress). Double mutant analysis showed that ADC genes are essential for the production of PA, and are required for normal seed development. Over…	FUNCTIONS IN: arginine decarboxylase activity;	242.1547778	1.079339361	0.407980572	2.645565584	0.008155448	0.035111665
AT4G39210	APL3; glucose-1-phosphate adenylyltransferase	Encodes the large subunit of ADP-Glucose Pyrophosphorylase which catalyzes the first, rate limiting step in starch biosynthesis. The large subunit plays a regulatory role whereas the small subunit (ApS) is the catalytic isoform. Four isoforms (ApL1-4) have been identified. ApL3 is the major large subunit isoform present in inflorescences, fruits and roots.	FUNCTIONS IN: glucose-1-phosphate adenylyltransferase activity;	519.6132977	2.066635589	0.781868796	2.643199983	0.008212651	0.035288931
AT1G76980	#REF!	#REF!	FUNCTIONS IN: molecular_function unknown;	44.06440599	1.550315823	0.587318883	2.639649204	0.008299188	0.035560514
AT4G38290	#REF!	#REF!	FUNCTIONS IN: molecular_function unknown;	32.56139098	1.095765237	0.415097363	2.639778843	0.008296014	0.035560514
AT5G56840	DNA-binding family protein	#REF!	FUNCTIONS IN: transcription factor activity, DNA binding, nucleic acid binding;	17.14495978	1.640002622	0.621288754	2.639678592	0.008298469	0.035560514
AT5G43420	zinc finger (C3HC4-type RING finger) family protein	#REF!	FUNCTIONS IN: protein binding, zinc ion binding;	6.941381551	1.773981472	0.672260275	2.638831327	0.008319236	0.035638708
AT4G14400	ACD6 (ACCELERATED CELL DEATH 6); protein binding	encodes a novel protein with putative ankyrin and transmembrane regions. It is a member of one of the largest uncharacterized gene families in higher plants. The gene is involved in resistance to Pseudomonas syringae.	FUNCTIONS IN: protein binding;	1683.689134	1.228536668	0.466540976	2.633287819	0.008456265	0.036131979
AT3G04060	anac046 (Arabidopsis NAC domain containing protein 46); transcription factor	#REF!	FUNCTIONS IN: transcription factor activity;	14.79446188	2.10709472	0.800843323	2.631094822	0.008511029	0.036334628
AT3G04010	glycosyl hydrolase family 17 protein	#REF!	FUNCTIONS IN: cation binding, hydrolase activity, hydrolyzing O-glycosyl compounds, catalytic activity;	24.88712746	1.522440672	0.578768366	2.630483561	0.008526349	0.03637652
AT4G18990	xyloglucan:xyloglucosyl transferase, putative / xyloglucan endotransglycosylase, putative / endo-xyloglucan transferase, putative	#REF!	FUNCTIONS IN: hydrolase activity, acting on glycosyl bonds, hydrolase activity, hydrolyzing O-glycosyl compounds, xyloglucan:xyloglucosyl transferase activity;	9.096513669	1.800287141	0.684768145	2.629046276	0.008562471	0.036491339
AT4G35790	ATPLDDELTA; phospholipase D	Encodes a protein with phospholipase D activity. Involved in phospolipase metabolism. Mutants are affected in hydrogen peroxide mediated cell death.	FUNCTIONS IN: phospholipase D activity;	639.9841714	1.212339672	0.461463138	2.627164711	0.008609965	0.036654325
AT3G62590	lipase class 3 family protein	#REF!	FUNCTIONS IN: triacylglycerol lipase activity;	67.57030135	1.021427531	0.388825481	2.626956257	0.008615241	0.036661032
AT3G48150	APC8 (ANAPHASE-PROMOTING COMPLEX SUBUNIT 8); binding	anaphase-promoting complex or cyclosome subunit	FUNCTIONS IN: binding;	17.14048138	1.483088452	0.564783581	2.62594116	0.008640975	0.036745826
AT3G48440	zinc finger (CCCH-type) family protein	#REF!	FUNCTIONS IN: zinc ion binding, nucleic acid binding;	36.64131398	1.129080869	0.430491313	2.622772713	0.008721743	0.037026763
AT4G14103	F-box family protein	#REF!	FUNCTIONS IN: molecular_function unknown;	2.863323942	2.232214078	0.851620396	2.621137408	0.008763693	0.037172993
AT1G60470	AtGolS4 (Arabidopsis thaliana galactinol synthase 4); transferase, transferring glycosyl groups / transferase, transferring hexosyl groups	#REF!	FUNCTIONS IN: transferase activity, transferring hexosyl groups, transferase activity, transferring glycosyl groups;	11.6440709	2.231007374	0.851273807	2.620787057	0.008772704	0.03720325
AT1G22990	heavy-metal-associated domain-containing protein / copper chaperone (CCH)-related	#REF!	FUNCTIONS IN: metal ion binding;	120.2679553	2.22007181	0.847268964	2.620268067	0.008786067	0.037251947
AT4G10960	UGE5 (UDP-D-glucose/UDP-D-galactose 4-epimerase 5); UDP-glucose 4-epimerase/ protein dimerization	Encodes a protein with UDP-D-glucose 4-epimerase activity.	FUNCTIONS IN: UDP-glucose 4-epimerase activity, protein dimerization activity;	20.33895736	1.673236596	0.639484932	2.616537955	0.008882649	0.037564978
AT3G22550	senescence-associated protein-related	#REF!	FUNCTIONS IN: molecular_function unknown;	47.70371933	1.258947364	0.4816651	2.613740054	0.008955715	0.037777214
AT5G46640	DNA-binding family protein	#REF!	FUNCTIONS IN: DNA binding;	8.24114043	1.716326119	0.657470485	2.610499113	0.009041021	0.038064119
AT1G27680	APL2 (ADPGLC-PPASE LARGE SUBUNIT); glucose-1-phosphate adenylyltransferase	ADP-glucose pyrophosphorylase catalyzes the first, rate limiting step in starch biosynthesis. The large subunit plays a regulatory role whereas the small subunit (ApS) is the catalytic isoform. Four isoforms of the large subunit (ApL1-4) have been described.Mutational analysis of APS1 suggests that APL1 and APL2 can compensate for loss of APS1 catalytic activity,suggesting both have catalytic as …	FUNCTIONS IN: glucose-1-phosphate adenylyltransferase activity;	12.17311871	1.852095841	0.710327241	2.607383939	0.009123699	0.038363297
AT2G16990	tetracycline transporter	#REF!	FUNCTIONS IN: tetracycline transporter activity;	10.44023196	2.135123712	0.820127722	2.603403901	0.009230314	0.038762232
AT1G77320	MEI1 (meiosis defective 1); transcription coactivator	Mutant is defective in meiosis and produces abnormal microspores. Encodes a BRCT-domain-containing protein that could be specific to the meiotic cell cycle and that plays a crucial role in some DNA repair events independent of SPO11 DSB recombination repair.	FUNCTIONS IN: transcription coactivator activity;	12.63806744	1.678760306	0.644984682	2.602790971	0.009246831	0.038815141
AT4G18890	brassinosteroid signalling positive regulator-related	#REF!	FUNCTIONS IN: transcription regulator activity;	43.60096167	1.183741473	0.454885679	2.602283447	0.009260528	0.038864401
AT1G15550	GA3OX1 (GIBBERELLIN 3-OXIDASE 1); gibberellin 3-beta-dioxygenase/ transcription factor binding	Involved in later steps of the gibberellic acid biosynthetic pathway. Activated by AGAMOUS in a cal-1, ap1-1 background. Deletion of 208 bp from -1016 to -809 (&#916;-808) resulted in loss of GA-negative feedback (this sequence, which contains a 43-bp sequence GNFEI, was shown to be sufficient for GA-negative feedback).	FUNCTIONS IN: gibberellin 3-beta-dioxygenase activity, transcription factor binding;	225.7071895	1.198584568	0.460680953	2.601767144	0.00927448	0.038898237
AT1G77310	#REF!	#REF!	FUNCTIONS IN: molecular_function unknown;	8.305231671	2.059729665	0.79616594	2.587060764	0.009679852	0.040240644
AT3G11420	fringe-related protein	#REF!	FUNCTIONS IN: transferase activity, transferring glycosyl groups;	119.5362332	1.028168702	0.398070141	2.582883258	0.009797847	0.040671432
AT2G26020	PDF1.2b (plant defensin 1.2b)	Predicted to encode a PR (pathogenesis-related) protein. Belongs to the plant defensin (PDF) family with the following members: At1g75830	/PDF1.1, At5g44420	181.1278907	2.195767804	0.850850595	2.580673758	0.009860772	0.040898362
AT5G54720	ankyrin repeat family protein	#REF!	FUNCTIONS IN: protein binding;	31.76721581	1.763228452	0.684191998	2.577095985	0.009963428	0.041280928
Table S2. The 1992 genes up-regulated in HLC-grown IT plants (minimum fold change of 2 and adjusted P-value of < 0.01).
GeneID	Short_description	Long_description	Molecular function	Base mean	log2(FC)	StdErr	Wald-Stats	P-value	P-adj
AT5G54960	PDC2 (pyruvate decarboxylase-2); carboxy-lyase/ catalytic/ magnesium ion binding / pyruvate decarboxylase/ thiamin pyrophosphate binding	pyruvate decarboxylase-2	FUNCTIONS IN: pyruvate decarboxylase activity, magnesium ion binding, carboxy-lyase activity, thiamin pyrophosphate binding, catalytic activity;	1457.390059	7.096561588	0.331095083	21.43360612	6.495E-102	1.24268E-97
AT2G42540	COR15A (COLD-REGULATED 15A)	A cold-regulated gene whose product is targeted to the chloroplast and constitutive expression increases freezing tolerance in protoplasts in vitro and chloroplasts in vivo. NMR and x-ray diffraction studies suggest that COR15a alters the intrinsic curvature of the inner membrane of chloroplast envelope.	cold-regulated 15a (COR15A); FUNCTIONS IN: molecular_function unknown; INVOLVED IN: in 9 processes; LOCATED IN: chloroplast stroma, chloroplast, chloroplast envelope; EXPRESSED IN: 21 plant structures; EXPRESSED DURING: 13 growth stages; BEST Arabidopsis thaliana protein match is: cold regulated 15b (TAIR:AT2G42530.1); Has 189 Blast hits to 128 proteins in 40 species: Archae - 0; Bacteria - 9; Me…	2669.951065	7.124833646	0.361315444	19.71915057	1.47688E-86	9.41904E-83
AT2G30870	GSTF10 (HALIANA GLUTATHIONE S-TRANSFERASE PHI 10); copper ion binding / glutathione binding / glutathione transferase	early dehydration-induced gene ERD13 homologous to tobacco and maize glutathione S-transferases. Encodes glutathione transferase belonging to the phi class of GSTs. Naming convention according to Wagner et al. (2002)	glutathione S-transferase PHI 10 (GSTF10); FUNCTIONS IN: glutathione transferase activity, copper ion binding, glutathione binding; INVOLVED IN: response to cadmium ion, response to water deprivation, toxin catabolic process; LOCATED IN: in 6 components; EXPRESSED IN: 25 plant structures; EXPRESSED DURING: 14 growth stages; CONTAINS InterPro DOMAIN/s: Thioredoxin fold (InterPro:IPR012335), Glutat…	1073.498101	3.477418777	0.176573103	19.69393249	2.43067E-86	1.16265E-82
AT5G15970	KIN2	Encodes a gene that can be induced by cold and abscisic acid and may be involved in cold acclimation and salt tolerance.	KIN2; FUNCTIONS IN: molecular_function unknown; INVOLVED IN: response to water deprivation, response to salt stress, response to cold, response to abscisic acid stimulus, response to osmotic stress; LOCATED IN: nucleus, chloroplast, plasma membrane, cytoplasm; BEST Arabidopsis thaliana protein match is: stress-responsive protein (KIN1) / stress-induced protein (KIN1) (TAIR:AT5G15960.1); Has 1807 …	2510.041501	5.885058433	0.30329678	19.40362978	7.19102E-84	2.75172E-80
AT2G42530	COR15B (COLD REGULATED 15B)	#REF!	cold regulated 15b (COR15B); INVOLVED IN: response to cold, defense response to fungus; LOCATED IN: chloroplast, chloroplast stroma, chloroplast envelope; EXPRESSED IN: 21 plant structures; EXPRESSED DURING: 13 growth stages; BEST Arabidopsis thaliana protein match is: cold-regulated 15a (TAIR:AT2G42540.2); Has 194 Blast hits to 148 proteins in 43 species: Archae - 0; Bacteria - 18; Metazoa - 5; …	914.1468647	5.927531189	0.309461873	19.15431822	8.90843E-82	2.84075E-78
AT5G61380	TOC1 (TIMING OF CAB EXPRESSION 1); transcription regulator/ two-component response regulator	Pseudo response regulator involved in the generation of circadian rhythms. TOC1 appears to shorten the period of circumnutation speed. TOC1 contributes to the plant fitness (carbon fixation, biomass) by influencing the circadian clock period. PRR3 may increase the stability of TOC1 by preventing interactions between TOC1 and the F-box protein ZTL. Expression of TOC1 is correlated with rhythmic ch…	TIMING OF CAB EXPRESSION 1 (TOC1); CONTAINS InterPro DOMAIN/s: CheY-like (InterPro:IPR011006), Signal transduction response regulator, receiver domain (InterPro:IPR001789), CCT domain (InterPro:IPR010402); BEST Arabidopsis thaliana protein match is: pseudo-response regulator 3 (TAIR:AT5G60100.3); Has 1807 Blast hits to 1807 proteins in 277 species: Archae - 0; Bacteria - 0; Metazoa - 736; Fungi -…	510.7125412	4.984231664	0.267447829	18.63627638	1.63214E-77	3.90347E-74
AT5G20830	SUS1 (SUCROSE SYNTHASE 1); UDP-glycosyltransferase/ sucrose synthase	Encodes a protein with sucrose synthase activity (SUS1).	sucrose synthase 1 (SUS1); FUNCTIONS IN: UDP-glycosyltransferase activity, sucrose synthase activity; INVOLVED IN: in 6 processes; LOCATED IN: cellular_component unknown; EXPRESSED IN: 31 plant structures; EXPRESSED DURING: 14 growth stages; CONTAINS InterPro DOMAIN/s: Sucrose synthase, plant/cyanobacteria (InterPro:IPR012820), Sucrose synthase (InterPro:IPR000368), Glycosyl transferase, group 1 …	2445.510978	4.417278273	0.249699532	17.69037468	4.97436E-70	8.65221E-67
AT3G46970	PHS2 (ALPHA-GLUCAN PHOSPHORYLASE 2); phosphorylase/ transferase, transferring glycosyl groups	Encodes a cytosolic alpha-glucan phosphorylase. In vitro, the enzyme has a preference for branched polysaccharides, such as glycogen.	alpha-glucan phosphorylase 2 (PHS2); FUNCTIONS IN: phosphorylase activity, transferase activity, transferring glycosyl groups; INVOLVED IN: response to cadmium ion, response to water deprivation; LOCATED IN: cytosol, chloroplast; EXPRESSED IN: 24 plant structures; EXPRESSED DURING: 14 growth stages; CONTAINS InterPro DOMAIN/s: Glycosyl transferase, family 35 (InterPro:IPR000811), Glycogen/starch/…	1558.554653	4.57395878	0.260743716	17.5419713	6.85091E-69	1.09232E-65
AT2G36390	SBE2.1 (starch branching enzyme 2.1); 1,4-alpha-glucan branching enzyme	Encodes a starch branching enzyme (EC.2.4.1.18) similar to SBE2 from maize and rice. Expressed throughout plant tissues.	starch branching enzyme 2.1 (SBE2.1); FUNCTIONS IN: 1,4-alpha-glucan branching enzyme activity; INVOLVED IN: amylopectin biosynthetic process, starch metabolic process; LOCATED IN: chloroplast stroma, chloroplast; EXPRESSED IN: 25 plant structures; EXPRESSED DURING: 15 growth stages; CONTAINS InterPro DOMAIN/s: Glycoside hydrolase, family 13, N-terminal (InterPro:IPR004193), Immunoglobulin E-set …	964.1992665	4.152704648	0.244151456	17.00872365	7.07626E-65	9.02601E-62
AT2G21660	CCR2 (COLD, CIRCADIAN RHYTHM, AND RNA BINDING 2); RNA binding / double-stranded DNA binding / single-stranded DNA binding	Encodes a small glycine-rich RNA binding protein that is part of a negative-feedback loop through which AtGRP7 regulates the circadian oscillations of its own transcript. Gene expression is induced by cold. GRP7 appears to promote stomatal opening and reduce tolerance under salt and dehydration stress conditions, but, promotes stomatal closing and thereby increases stress tolerance under conditio…	cold, circadian rhythm, and rna binding 2 (CCR2); FUNCTIONS IN: double-stranded DNA binding, RNA binding, single-stranded DNA binding; INVOLVED IN: in 12 processes; LOCATED IN: nucleus, chloroplast, peroxisome, cytoplasm; EXPRESSED IN: 27 plant structures; EXPRESSED DURING: 15 growth stages; CONTAINS InterPro DOMAIN/s: RNA recognition motif, glycine rich protein (InterPro:IPR015465), RNA recognit…	2237.242501	6.555296322	0.38983403	16.81560822	1.87558E-63	2.11091E-60
AT2G14610	PR1 (PATHOGENESIS-RELATED GENE 1)	PR1 gene expression is induced in response to a variety of pathogens. It is a useful molecular marker for the SAR response. Though the Genbank record for the cDNA associated to this gene is called 'PR-1-like', the sequence actually corresponds to PR1. Expression of this gene is salicylic-acid responsive.	pathogenesis-related gene 1 (PR1); FUNCTIONS IN: molecular_function unknown; INVOLVED IN: response to vitamin B1, response to jasmonic acid stimulus, systemic acquired resistance, defense response; LOCATED IN: extracellular region, cell wall; EXPRESSED IN: 17 plant structures; EXPRESSED DURING: 9 growth stages; CONTAINS InterPro DOMAIN/s: Allergen V5/Tpx-1 related, conserved site (InterPro:IPR018…	3271.217849	6.925464808	0.427546484	16.19815637	5.19617E-59	4.97091E-56
AT3G52180	SEX4 (STARCH-EXCESS 4); polysaccharide binding / protein tyrosine/serine/threonine phosphatase	Encodes a plant-specific protein phosphatase that contains a protein tyrosine phosphatase (PTP) catalytic domain and a kinase interaction sequence (KIS) domain. This protein interacts with the plant SnRK AKIN11. Binds starch. Localized in the chloroplast.	STARCH-EXCESS 4 (SEX4); FUNCTIONS IN: protein tyrosine/serine/threonine phosphatase activity, polysaccharide binding; INVOLVED IN: protein amino acid dephosphorylation, starch metabolic process, starch catabolic process; LOCATED IN: chloroplast stroma, chloroplast; EXPRESSED IN: 24 plant structures; EXPRESSED DURING: 15 growth stages; CONTAINS InterPro DOMAIN/s: Dual-specific/protein-tyrosine pho…	606.9238799	3.768845602	0.244028689	15.44427262	8.24525E-54	7.51221E-51
AT2G40130	heat shock protein-related	#REF!	Double Clp-N motif-containing P-loop nucleoside triphosphate hydrolases superfamily protein; BEST Arabidopsis thaliana protein match is: Double Clp-N motif-containing P-loop nucleoside triphosphate hydrolases superfamily protein (TAIR:AT2G29970.1); Has 212 Blast hits to 210 proteins in 27 species: Archae - 0; Bacteria - 10; Metazoa - 0; Fungi - 2; Plants - 199; Viruses - 0; Other Eukaryotes - 1 (…	380.1138023	4.565486647	0.305334622	14.95240407	1.50226E-50	1.30649E-47
AT2G14560	LURP1 (LATE UPREGULATED IN RESPONSE TO HYALOPERONOSPORA PARASITICA)	Encodes LURP1, a member of the LURP cluster (late upregulated in response to Hyaloperonospora parasitica) which exhibits a pronounced upregulation after recognition of the pathogenic oomycte H. parasitica. LURP1 is required for full basal defense to H. parasitica and resistance to this pathogen mediated by the R-proteins RPP4 and RPP5.	LATE UPREGULATED IN RESPONSE TO HYALOPERONOSPORA PARASITICA (LURP1); CONTAINS InterPro DOMAIN/s: Protein of unknown function DUF567 (InterPro:IPR007612); BEST Arabidopsis thaliana protein match is: Protein of unknown function (DUF567) (TAIR:AT1G33840.1); Has 352 Blast hits to 352 proteins in 24 species: Archae - 0; Bacteria - 0; Metazoa - 0; Fungi - 17; Plants - 335; Viruses - 0; Other Eukaryotes…	435.1564267	6.498751865	0.436862698	14.87595964	4.72166E-50	3.9278E-47
AT4G12290	amine oxidase/ copper ion binding / quinone binding	#REF!	Copper amine oxidase family protein; FUNCTIONS IN: quinone binding, primary amine oxidase activity, copper ion binding; INVOLVED IN: oxidation reduction, amine metabolic process; LOCATED IN: vacuole; CONTAINS InterPro DOMAIN/s: Copper amine oxidase, N-terminal (InterPro:IPR016182), Copper amine oxidase, N2-terminal (InterPro:IPR015800), Copper amine oxidase, N2/N3-terminal (InterPro:IPR015801), C…	1566.073258	4.664215222	0.318115888	14.66200023	1.12897E-48	8.30795E-46
AT5G24470	APRR5 (ARABIDOPSIS PSEUDO-RESPONSE REGULATOR 5); transcription regulator/ two-component response regulator	Encodes a pseudo-response regulator whose mutation affects various circadian-associated biological events such as flowering time in the long-day photoperiod conditions, red light sensitivity of seedlings during early photomorphogenesis, and the period of free-running rhythms of certain clock-controlled genes including CCA1 and APRR1/TOC1 in constant white light.	pseudo-response regulator 5 (PRR5); CONTAINS InterPro DOMAIN/s: CheY-like (InterPro:IPR011006), Signal transduction response regulator, receiver domain (InterPro:IPR001789), CCT domain (InterPro:IPR010402); BEST Arabidopsis thaliana protein match is: pseudo-response regulator 9 (TAIR:AT2G46790.1); Has 30201 Blast hits to 17322 proteins in 780 species: Archae - 12; Bacteria - 1396; Metazoa - 17338…	698.0441148	5.829931109	0.398311682	14.6366059	1.64056E-48	1.16255E-45
AT2G39920	acid phosphatase class B family protein	#REF!	HAD superfamily, subfamily IIIB acid phosphatase ; FUNCTIONS IN: acid phosphatase activity; INVOLVED IN: response to cadmium ion; LOCATED IN: cellular_component unknown; EXPRESSED IN: 22 plant structures; EXPRESSED DURING: 13 growth stages; CONTAINS InterPro DOMAIN/s: Acid phosphatase (Class B) (InterPro:IPR005519); BEST Arabidopsis thaliana protein match is: HAD superfamily, subfamily IIIB acid …	228.9053444	5.785089858	0.406703798	14.22433202	6.47194E-46	4.26992E-43
AT3G58570	DEAD box RNA helicase, putative	#REF!	P-loop containing nucleoside triphosphate hydrolases superfamily protein; FUNCTIONS IN: helicase activity, ATP-dependent helicase activity, ATP binding, nucleic acid binding; LOCATED IN: chloroplast; EXPRESSED IN: 24 plant structures; EXPRESSED DURING: 15 growth stages; CONTAINS InterPro DOMAIN/s: RNA helicase, DEAD-box type, Q motif (InterPro:IPR014014), DNA/RNA helicase, DEAD/DEAH box type, N-t…	223.7939014	4.745394828	0.334946995	14.16759935	1.45386E-45	8.97314E-43
AT4G09020	ISA3 (ISOAMYLASE 3); alpha-amylase/ isoamylase	Encodes an isoamylase-like protein. Mutant studies show that the gene is strongly involved in starch breakdown. A GUS-protein fusion product was shown to localize to the surface of chloroplastic structures reminiscent of starch granules. In the mutants, the chloroplastic &#945;-amylase AMY3 is upregulated.	isoamylase 3 (ISA3); FUNCTIONS IN: isoamylase activity, alpha-amylase activity; INVOLVED IN: carbohydrate metabolic process, starch catabolic process; LOCATED IN: chloroplast, chloroplast stroma, chloroplast starch grain; EXPRESSED IN: 23 plant structures; EXPRESSED DURING: 13 growth stages; CONTAINS InterPro DOMAIN/s: Glycosyl hydrolase, family 13, all-beta (InterPro:IPR013780), Immunoglobulin-l…	522.5276273	4.725939747	0.334906764	14.11121019	3.2397E-45	1.93704E-42
AT4G15490	UGT84A3; UDP-glycosyltransferase/ sinapate 1-glucosyltransferase/ transferase, transferring glycosyl groups	Encodes a protein that might have sinapic acid:UDP-glucose glucosyltransferase activity.	UGT84A3; FUNCTIONS IN: UDP-glycosyltransferase activity, sinapate 1-glucosyltransferase activity, transferase activity, transferring glycosyl groups; INVOLVED IN: metabolic process; LOCATED IN: cellular_component unknown; EXPRESSED IN: 23 plant structures; EXPRESSED DURING: 14 growth stages; CONTAINS InterPro DOMAIN/s: UDP-glucuronosyl/UDP-glucosyltransferase (InterPro:IPR002213); BEST Arabidopsi…	194.097929	5.642913424	0.40262097	14.01544838	1.25404E-44	7.27076E-42
AT5G26570	ATGWD3; carbohydrate kinase/ catalytic/ phosphoglucan, water dikinase	chloroplastidic phosphoglucan, water dikinase (PWD) which is required for normal degradation of leaf starch in Arabidopsis. NMR analysis of the mutants, suggests that the gene is specifically involved in the phosphorylation of the glucosyl residues of starch at the C3 position.	ATGWD3; FUNCTIONS IN: carbohydrate kinase activity, catalytic activity, phosphoglucan, water dikinase activity; INVOLVED IN: protein amino acid autophosphorylation, carbohydrate metabolic process, starch metabolic process, starch catabolic process; LOCATED IN: chloroplast stroma, chloroplast, plastid; EXPRESSED IN: 25 plant structures; EXPRESSED DURING: 13 growth stages; CONTAINS InterPro DOMAIN/…	1259.361682	3.574395176	0.255730983	13.97716902	2.14866E-44	1.17458E-41
AT2G16600	ROC3; peptidyl-prolyl cis-trans isomerase	Encodes cytosolic cyclophilin ROC3.	rotamase CYP 3 (ROC3); FUNCTIONS IN: peptidyl-prolyl cis-trans isomerase activity; INVOLVED IN: protein folding, signal transduction; LOCATED IN: cytosol, chloroplast, plasma membrane; EXPRESSED IN: 26 plant structures; EXPRESSED DURING: 14 growth stages; CONTAINS InterPro DOMAIN/s: Cyclophilin-like (InterPro:IPR015891), Peptidyl-prolyl cis-trans isomerase, cyclophilin-type (InterPro:IPR002130), …	2245.0562	2.384512188	0.171171707	13.93052762	4.13291E-44	2.19653E-41
AT4G30650	hydrophobic protein, putative / low temperature and salt responsive protein, putative	#REF!	Low temperature and salt responsive protein family; INVOLVED IN: response to salt stress, response to cold, hyperosmotic salinity response, defense response to fungus; LOCATED IN: endomembrane system, integral to membrane; EXPRESSED IN: 21 plant structures; EXPRESSED DURING: 13 growth stages; CONTAINS InterPro DOMAIN/s: Uncharacterised protein family UPF0057 (InterPro:IPR000612); BEST Arabidopsis…	351.8597795	6.905642964	0.499730412	13.81873666	1.96488E-43	1.01606E-40
AT5G59320	LTP3 (LIPID TRANSFER PROTEIN 3); lipid binding	Predicted to encode a PR (pathogenesis-related) protein. Belongs to the lipid transfer protein (PR-14) family with the following members: At2g38540	lipid transfer protein 3 (LTP3); FUNCTIONS IN: lipid binding; INVOLVED IN: response to water deprivation, response to abscisic acid stimulus; LOCATED IN: cell wall, apoplast; EXPRESSED IN: 22 plant structures; EXPRESSED DURING: 11 growth stages; CONTAINS InterPro DOMAIN/s: Bifunctional inhibitor/plant lipid transfer protein/seed storage (InterPro:IPR016140), Plant lipid transfer protein/seed stor…	627.488973	7.91564796	0.57481002	13.77089419	3.81462E-43	1.92066E-40
AT5G35735	auxin-responsive family protein	#REF!	Auxin-responsive family protein; LOCATED IN: plasma membrane, membrane; EXPRESSED IN: 21 plant structures; EXPRESSED DURING: 12 growth stages; CONTAINS InterPro DOMAIN/s: Cytochrome b561, eukaryote (InterPro:IPR004877), Uncharacterised conserved protein UCP037471 (InterPro:IPR017214), Protein of unknown function DUF568, DOMON-like (InterPro:IPR007613), DOMON related (InterPro:IPR005018), Cytochro…	260.1400793	4.865881493	0.3535909	13.76133124	4.35434E-43	2.1362E-40
AT3G16560	protein phosphatase 2C-related / PP2C-related	#REF!	Protein phosphatase 2C family protein; FUNCTIONS IN: protein serine/threonine phosphatase activity, catalytic activity; EXPRESSED IN: 24 plant structures; EXPRESSED DURING: 15 growth stages; CONTAINS InterPro DOMAIN/s: Protein phosphatase 2C-related (InterPro:IPR001932), Protein phosphatase 2C (InterPro:IPR015655), Protein phosphatase 2C, N-terminal (InterPro:IPR014045); BEST Arabidopsis thaliana…	277.2231685	3.591083862	0.267097737	13.44483071	3.30161E-41	1.57924E-38
AT1G10760	SEX1 (STARCH EXCESS 1); alpha-glucan, water dikinase	Encodes an &#945;-glucan, water dikinase required for starch degradation. Involved in cold-induced freezing tolerance. Mutations that eliminate the GWD protein or affect the dikinase domain of the enzyme dramatically reduce both the amount of phosphate in the amylopectin and the rate of starch degradation. Mature leaves of these mutants accumulate amounts of starch up to seven times greater than …	STARCH EXCESS 1 (SEX1); FUNCTIONS IN: protein binding, alpha-glucan, water dikinase activity; INVOLVED IN: cold acclimation, response to symbiotic fungus, response to trehalose stimulus, circadian rhythm, starch catabolic process; LOCATED IN: mitochondrion, chloroplast stroma, chloroplast, chloroplast envelope; EXPRESSED IN: 24 plant structures; EXPRESSED DURING: 14 growth stages; CONTAINS InterP…	3141.784087	2.498492637	0.186073027	13.42748422	4.1735E-41	1.9476E-38
AT1G21250	WAK1 (CELL WALL-ASSOCIATED KINASE); kinase	cell wall-associated kinase, may function as a signaling receptor of extracellular matrix component.	cell wall-associated kinase (WAK1); FUNCTIONS IN: kinase activity; INVOLVED IN: cell surface receptor linked signaling pathway, response to virus, defense response to fungus, response to salicylic acid stimulus; LOCATED IN: plasma membrane, vacuole, plant-type cell wall; EXPRESSED IN: 21 plant structures; EXPRESSED DURING: 13 growth stages; CONTAINS InterPro DOMAIN/s: EGF-like calcium-binding (In…	658.8897924	3.635771577	0.271012756	13.41549981	4.90614E-41	2.23498E-38
AT1G68050	FKF1 (FLAVIN-BINDING, KELCH REPEAT, F BOX 1); signal transducer/ two-component sensor/ ubiquitin-protein ligase	Encodes FKF1, a flavin-binding kelch repeat F box protein, is clock-controlled, regulates transition to flowering. Forms a complex with GI on the CO promoter to regulate CO expression.	flavin-binding, kelch repeat, f box 1 (FKF1); FUNCTIONS IN: ubiquitin-protein ligase activity, signal transducer activity; INVOLVED IN: response to blue light, positive regulation of flower development, circadian rhythm, ubiquitin-dependent protein catabolic process, regulation of transcription; LOCATED IN: cellular_component unknown; EXPRESSED IN: whole plant, root tip, male gametophyte, leaf, p…	249.7119718	6.703014908	0.500386412	13.39567731	6.40887E-41	2.85165E-38
AT5G02240	binding / catalytic/ coenzyme binding	Protein is tyrosine-phosphorylated and its phosphorylation state is modulated in response to ABA in Arabidopsis thaliana seeds.	NAD(P)-binding Rossmann-fold superfamily protein; FUNCTIONS IN: 3-beta-hydroxy-delta5-steroid dehydrogenase activity, binding, catalytic activity; INVOLVED IN: response to abscisic acid stimulus; LOCATED IN: apoplast, plasma membrane; EXPRESSED IN: 26 plant structures; EXPRESSED DURING: 15 growth stages; CONTAINS InterPro DOMAIN/s: 3-beta hydroxysteroid dehydrogenase/isomerase (InterPro:IPR002225…	1049.231484	2.557981506	0.192924522	13.25897548	4.00327E-40	1.7021E-37
AT2G30860	ATGSTF9 (GLUTATHIONE S-TRANSFERASE PHI 9); copper ion binding / glutathione binding / glutathione peroxidase/ glutathione transferase	Encodes glutathione transferase belonging to the phi class of GSTs. Naming convention according to Wagner et al. (2002).	glutathione S-transferase PHI 9 (GSTF9); FUNCTIONS IN: glutathione transferase activity, glutathione peroxidase activity, copper ion binding, glutathione binding; INVOLVED IN: response to cadmium ion, response to zinc ion, defense response to bacterium, toxin catabolic process, defense response; LOCATED IN: in 7 components; EXPRESSED IN: 29 plant structures; EXPRESSED DURING: 14 growth stages; CO…	2081.848693	3.401655539	0.257709677	13.19956461	8.82436E-40	3.59227E-37
AT1G77760	NIA1 (NITRATE REDUCTASE 1); nitrate reductase	Encodes the cytosolic minor isoform of nitrate reductase (NR). Involved in the first step of nitrate assimilation, it contributes about 15% of the nitrate reductase activity in shoots. Similar to molybdopterin oxidoreductases at the N-terminus, and to FAD/NAD-binding cytochrome reductases at the C-terminus. Cofactors: FAD, heme iron (cytochrome B-557), and molybdenum-pterin.	nitrate reductase 1 (NIA1); FUNCTIONS IN: nitrate reductase activity, protein binding; INVOLVED IN: nitric oxide biosynthetic process, nitrate assimilation, response to light stimulus; LOCATED IN: cytosol; EXPRESSED IN: 24 plant structures; EXPRESSED DURING: 13 growth stages; CONTAINS InterPro DOMAIN/s: Cytochrome b5, heme-binding site (InterPro:IPR018506), Nitrate reductase NADH dependent (Inter…	1833.573419	2.858423817	0.221257207	12.91900885	3.51642E-38	1.26943E-35
AT5G15450	CLPB3 (CASEIN LYTIC PROTEINASE B3); ATP binding / ATPase/ nucleoside-triphosphatase/ nucleotide binding / protein binding	Encodes a chloroplast-targeted Hsp101 homologue. Functions as a molecular chaperone involved in plastid differentiation mediating internal thylakoid membrane formation and conferring thermotolerance to chloroplasts during heat stress. APG6 is constitutively expressed in the root tips, the organ boundary region, the reproductive tissues of mature plants where plastids exist as proplastids, and sli…	casein lytic proteinase B3 (CLPB3); FUNCTIONS IN: nucleoside-triphosphatase activity, ATPase activity, nucleotide binding, ATP binding; INVOLVED IN: chloroplast organization, response to heat; LOCATED IN: plastid stroma, chloroplast, chloroplast stroma; EXPRESSED IN: 28 plant structures; EXPRESSED DURING: 14 growth stages; CONTAINS InterPro DOMAIN/s: Clp ATPase, C-terminal (InterPro:IPR019489), A…	1597.73901	2.35204899	0.185725164	12.66413736	9.34419E-37	3.19254E-34
AT1G61380	SD1-29 (S-DOMAIN-1 29); carbohydrate binding / kinase/ protein kinase	#REF!	S-domain-1 29 (SD1-29); FUNCTIONS IN: carbohydrate binding, protein kinase activity, kinase activity; INVOLVED IN: protein amino acid autophosphorylation; LOCATED IN: endomembrane system; EXPRESSED IN: 23 plant structures; EXPRESSED DURING: 13 growth stages; CONTAINS InterPro DOMAIN/s: Curculin-like (mannose-binding) lectin (InterPro:IPR001480), PAN-2 domain (InterPro:IPR013227), Apple-like (Inte…	385.9139186	2.411540643	0.1907437	12.64283246	1.22558E-36	4.04293E-34
AT3G04550	unknown protein	#REF!	unknown protein; INVOLVED IN: biological_process unknown; LOCATED IN: chloroplast stroma, chloroplast; EXPRESSED IN: 22 plant structures; EXPRESSED DURING: 13 growth stages; BEST Arabidopsis thaliana protein match is: unknown protein (TAIR:AT5G28500.1); Has 110 Blast hits to 110 proteins in 51 species: Archae - 0; Bacteria - 67; Metazoa - 1; Fungi - 0; Plants - 41; Viruses - 0; Other Eukaryotes -…	393.2356829	3.487820773	0.27745484	12.57076927	3.05734E-36	9.58954E-34
AT3G09390	MT2A (METALLOTHIONEIN 2A); copper ion binding	metallothionein, binds to and detoxifies excess copper and other metals, limiting oxidative damage	metallothionein 2A (MT2A); CONTAINS InterPro DOMAIN/s: Plant metallothionein, family 15 (InterPro:IPR000347); BEST Arabidopsis thaliana protein match is: metallothionein 2B (TAIR:AT5G02380.1); Has 597 Blast hits to 588 proteins in 128 species: Archae - 0; Bacteria - 0; Metazoa - 53; Fungi - 2; Plants - 530; Viruses - 0; Other Eukaryotes - 12 (source: NCBI BLink).	2543.387768	2.714547166	0.217309863	12.49159671	8.29715E-36	2.51983E-33
AT5G42530	unknown protein	#REF!	unknown protein; FUNCTIONS IN: molecular_function unknown; INVOLVED IN: biological_process unknown; LOCATED IN: endomembrane system; BEST Arabidopsis thaliana protein match is: unknown protein (TAIR:AT2G25510.2); Has 30201 Blast hits to 17322 proteins in 780 species: Archae - 12; Bacteria - 1396; Metazoa - 17338; Fungi - 3422; Plants - 5037; Viruses - 0; Other Eukaryotes - 2996 (source: NCBI BLin…	1940.0589	3.125146249	0.250236559	12.48876768	8.5975E-36	2.57025E-33
AT1G54570	esterase/lipase/thioesterase family protein	#REF!	Esterase/lipase/thioesterase family protein; FUNCTIONS IN: transferase activity, transferring acyl groups other than amino-acyl groups, catalytic activity; LOCATED IN: chloroplast, plastoglobule; EXPRESSED IN: 22 plant structures; EXPRESSED DURING: 13 growth stages; CONTAINS InterPro DOMAIN/s: Diacylglycerol acyltransferase (InterPro:IPR007130); BEST Arabidopsis thaliana protein match is: Esteras…	158.2153308	4.99008006	0.401949818	12.41468422	2.17543E-35	6.21233E-33
AT5G56630	PFK7 (PHOSPHOFRUCTOKINASE 7); 6-phosphofructokinase	#REF!	phosphofructokinase 7 (PFK7); CONTAINS InterPro DOMAIN/s: Pyrophosphate-dependent phosphofructokinase TP0108 (InterPro:IPR012004), Phosphofructokinase (InterPro:IPR000023); BEST Arabidopsis thaliana protein match is: phosphofructokinase 3 (TAIR:AT4G26270.1); Has 30201 Blast hits to 17322 proteins in 780 species: Archae - 12; Bacteria - 1396; Metazoa - 17338; Fungi - 3422; Plants - 5037; Viruses -…	319.765071	2.850827519	0.230013814	12.39415784	2.81083E-35	7.90877E-33
AT2G19450	TAG1 (TRIACYLGLYCEROL BIOSYNTHESIS DEFECT 1); diacylglycerol O-acyltransferase	Encodes Acyl-CoA:diacylglycerol acyltransferase (DGAT) catalyzes the final step of the triacylglycerol synthesis pathway. An insertion mutation in the TAG1 gene results in altered lipid phenotype. Role in senescence and seed development.	TRIACYLGLYCEROL BIOSYNTHESIS DEFECT 1 (TAG1); CONTAINS InterPro DOMAIN/s: Membrane bound O-acyl transferase, MBOAT (InterPro:IPR004299); Has 951 Blast hits to 945 proteins in 279 species: Archae - 0; Bacteria - 104; Metazoa - 315; Fungi - 305; Plants - 83; Viruses - 0; Other Eukaryotes - 144 (source: NCBI BLink).	116.1329474	5.005198449	0.404706982	12.36746257	3.9201E-35	1.08701E-32
AT5G04360	ATLDA (LIMIT DEXTRINASE); alpha-amylase/ limit dextrinase/ pullulanase	Encodes an enzyme thought to be involved in the hydrolysis of the &#945;-1,6 linkages during starch degradation in seed endosperm. However, a knockout mutant of Arabidopsis lacking limit dextrinase has normal rates of starch degradation in the leaf at night, indicating that more than one isoamylases might be involved in this process.	limit dextrinase (LDA); FUNCTIONS IN: limit dextrinase activity, pullulanase activity, alpha-amylase activity; INVOLVED IN: starch biosynthetic process, carbohydrate metabolic process, starch catabolic process; LOCATED IN: chloroplast; EXPRESSED IN: 24 plant structures; EXPRESSED DURING: 13 growth stages; CONTAINS InterPro DOMAIN/s: Alpha-1,6-glucosidases, pullulanase-type (InterPro:IPR011839), I…	406.0884552	2.091117616	0.172000506	12.15762478	5.2256E-34	1.38863E-31
AT2G31360	ADS2 (16:0Delta9 Arabidopsis desaturase 2); oxidoreductase	homologous to delta 9 acyl-lipid desaturases of cyanobacteria and acyl-CoA desaturases of yeast and mammals. expression up-regulated by cold temperature.	16:0delta9 desaturase 2 (DS2); FUNCTIONS IN: oxidoreductase activity, oxidoreductase activity, acting on paired donors, with oxidation of a pair of donors resulting in the reduction of molecular oxygen to two molecules of water; INVOLVED IN: oxidation reduction, lipid metabolic process; EXPRESSED IN: 22 plant structures; EXPRESSED DURING: 14 growth stages; CONTAINS InterPro DOMAIN/s: Fatty acid d…	879.6243236	3.0441202	0.251564979	12.10073125	1.04675E-33	2.74348E-31
AT5G57110	ACA8 (AUTOINHIBITED CA2+ -ATPASE, ISOFORM 8); calcium-transporting ATPase/ calmodulin binding / protein self-association	Arabidopsis-autoinhibited Ca2+ -ATPase, isoform 8, contains all of the characteristic motifs of Ca2+ -transporting P-type Ca2+ -ATPases and is localized to the plasma membrane.	autoinhibited Ca2+ -ATPase, isoform 8 (ACA8); FUNCTIONS IN: protein self-association, calcium-transporting ATPase activity, calmodulin binding; INVOLVED IN: response to nematode; LOCATED IN: plasma membrane, membrane; EXPRESSED IN: 26 plant structures; EXPRESSED DURING: 13 growth stages; CONTAINS InterPro DOMAIN/s: ATPase, P-type, ATPase-associated domain (InterPro:IPR008250), ATPase, P-type, cal…	600.9226249	4.21065099	0.348419372	12.08500825	1.26757E-33	3.27737E-31
AT5G48880	PKT2 (PEROXISOMAL 3-KETO-ACYL-COA THIOLASE 2); acetyl-CoA C-acyltransferase/ catalytic	Encodes a peroxisomal 3-keto-acyl-CoA thiolase 2 precursor. EC2.3.1.16 thiolases. AT5G48880	PEROXISOMAL-3-KETO-ACYL-COA THIOLASE 1 (PKT1); FUNCTIONS IN: transferase activity, transferring acyl groups other than amino-acyl groups, catalytic activity, acetyl-CoA C-acyltransferase activity; INVOLVED IN: fatty acid oxidation; LOCATED IN: peroxisome; EXPRESSED IN: 22 plant structures; EXPRESSED DURING: 14 growth stages; CONTAINS InterPro DOMAIN/s: Thiolase (InterPro:IPR002155), Thiolase, act…	187.8758662	2.760247157	0.232581517	11.86786976	1.73838E-32	4.31953E-30
AT2G40140	CZF1; transcription factor	#REF!	CZF1; CONTAINS InterPro DOMAIN/s: Zinc finger, CCCH-type (InterPro:IPR000571), Ankyrin repeat-containing domain (InterPro:IPR020683), Ankyrin repeat (InterPro:IPR002110); BEST Arabidopsis thaliana protein match is: salt-inducible zinc finger 1 (TAIR:AT3G55980.1); Has 1196 Blast hits to 1143 proteins in 183 species: Archae - 4; Bacteria - 47; Metazoa - 401; Fungi - 61; Plants - 441; Viruses - 2; O…	341.2002316	2.294889011	0.1936361	11.85155566	2.11233E-32	5.11584E-30
AT3G22840	ELIP1 (EARLY LIGHT-INDUCABLE PROTEIN); chlorophyll binding	Encodes an early light-inducible protein.	EARLY LIGHT-INDUCABLE PROTEIN (ELIP1); BEST Arabidopsis thaliana protein match is: Chlorophyll A-B binding family protein (TAIR:AT4G14690.1); Has 319 Blast hits to 319 proteins in 50 species: Archae - 0; Bacteria - 5; Metazoa - 0; Fungi - 0; Plants - 259; Viruses - 0; Other Eukaryotes - 55 (source: NCBI BLink).	1626.555698	7.322628654	0.619191537	11.8261123	2.86088E-32	6.75768E-30
AT5G17860	CAX7 (calcium exchanger 7); calcium:sodium antiporter/ cation:cation antiporter	#REF!	calcium exchanger 7 (CAX7); FUNCTIONS IN: cation:cation antiporter activity, calcium:sodium antiporter activity; INVOLVED IN: cation transport, transmembrane transport; LOCATED IN: endomembrane system, integral to membrane; EXPRESSED IN: 19 plant structures; EXPRESSED DURING: 10 growth stages; CONTAINS InterPro DOMAIN/s: Sodium/calcium exchanger membrane region (InterPro:IPR004837); BEST Arabidop…	133.3217648	4.701510487	0.400416578	11.74154804	7.80447E-32	1.79907E-29
AT3G08860	alanine--glyoxylate aminotransferase, putative / beta-alanine-pyruvate aminotransferase, putative / AGT, putative	#REF!	PYRIMIDINE 4 (PYD4); FUNCTIONS IN: pyridoxal phosphate binding, transaminase activity, catalytic activity, alanine-glyoxylate transaminase activity; INVOLVED IN: cellular response to nitrogen levels; LOCATED IN: mitochondrion; EXPRESSED IN: 14 plant structures; EXPRESSED DURING: LP.06 six leaves visible, LP.04 four leaves visible, 4 anthesis; CONTAINS InterPro DOMAIN/s: Pyridoxal phosphate-depend…	336.8319378	7.031163003	0.600570596	11.70747128	1.16709E-31	2.62704E-29
AT2G15970	COR413-PM1	encodes an alpha form of a protein similar to the cold acclimation protein WCOR413 in wheat. Expression is induced by short-term cold-treatment, water deprivation, and abscisic acid treatment.	cold regulated 413 plasma membrane 1 (COR413-PM1); FUNCTIONS IN: molecular_function unknown; INVOLVED IN: cold acclimation, cellular response to water deprivation, response to abscisic acid stimulus; LOCATED IN: plasma membrane, vacuole; EXPRESSED IN: 22 plant structures; EXPRESSED DURING: 13 growth stages; CONTAINS InterPro DOMAIN/s: Cold acclimation WCOR413 (InterPro:IPR008892); BEST Arabidopsi…	1398.336887	3.601804944	0.307938204	11.69651866	1.3279E-31	2.95427E-29
[truncated: 9,313 more rows]
[truncated: 15 more columns]
